# Supplementary material for: Tailoring vertical phase distribution of quasi-two-dimensional perovskite films via surface modification of hole-transporting layer
Source: Nat Commun. 2019 Feb 20;10:878. doi: 10.1038/s41467-019-08843-5 (PMC6382759; doi:10.1038/s41467-019-08843-5)
Supplement: Supplementary file 2 — Source Data [file 41467_2019_8843_MOESM2_ESM.zip]

Archive with 33 entries (32 files):
- data source 20190129/
- data source 20190129/figure 1a.xlsx
- data source 20190129/figure 1b.xlsx
- data source 20190129/figure 1f.xlsx
- data source 20190129/figure 2a.xlsx
- data source 20190129/figure 2d.xlsx
- data source 20190129/figure 4b.xlsx
- data source 20190129/Figure 4c.xlsx
- data source 20190129/Figure 4d.xlsx
- data source 20190129/figure 5a.xlsx
- data source 20190129/figure 5b.xlsx
- data source 20190129/figure 5c.xlsx
- data source 20190129/figure 5d.xlsx
- data source 20190129/figure S10.xlsx
- data source 20190129/figure S11.xlsx
- data source 20190129/figure S12.xlsx
- data source 20190129/figure S13.xlsx
- data source 20190129/figure S14.xlsx
- data source 20190129/figure S15.xlsx
- data source 20190129/figure S16a.xlsx
- data source 20190129/figure S16b.xlsx
- data source 20190129/figure S16c.xlsx
- data source 20190129/figure S17a.xlsx
- data source 20190129/figure S17b.xlsx
- data source 20190129/figure S18a.xlsx
- data source 20190129/figure S18b.xlsx
- data source 20190129/figure S19.xlsx
- data source 20190129/figure S2.xlsx
- data source 20190129/figure S3.xlsx
- data source 20190129/figure S5.xlsx
- data source 20190129/figure S7.xlsx
- data source 20190129/figure S8.xlsx
- data source 20190129/figure S9.xlsx
