# Supplementary material for: Tailoring vertical phase distribution of quasi-two-dimensional perovskite films via surface modification of hole-transporting layer
Source: Nat Commun. 2019 Feb 20;10:878. doi: 10.1038/s41467-019-08843-5 (PMC6382759; doi:10.1038/s41467-019-08843-5)
Supplement: Supplementary file 2 — Source Data [file 41467_2019_8843_MOESM2_ESM.zip › data source 20190129/figure 1a.xlsx]

## Sheet: Sheet1
the PL spectrum of two-dimensional perovskite deposited on different substrates.
	excited from back side									excited from front side (insert figure)
	glass			PEDOT:PSS			BrB-PEDOT:PSS			glass			PEDOT:PSS			BrB-PEDOT:PSS
	wavelength (nm)	Normalized PL		wavelength (nm)	Normalized PL		wavelength (nm)	Normalized PL		wavelength (nm)	Normalized PL		wavelength (nm)	Normalized PL		wavelength (nm)	Normalized PL
	500	0.0057		500	0.0011		500	0.00307		500	5.84477e-05		500	3.38855e-05		500	9.06085e-05
	502	0.00611		502	0.00121		502	0.00339		502	7.16324e-05		502	3.04173e-05		502	0.000113904
	504	0.00674		504	0.00138		504	0.00394		504	7.853e-05		504	2.7737e-05		504	0.000111299
	506	0.00741		506	0.00151		506	0.0044		506	6.92837e-05		506	2.81963e-05		506	0.000104249
	508	0.00805		508	0.00166		508	0.005		508	6.23033e-05		508	2.76694e-05		508	0.000101399
	510	0.00863		510	0.0018		510	0.00552		510	6.17975e-05		510	2.76015e-05		510	0.000100227
	512	0.00914		512	0.00198		512	0.00587		512	5.99757e-05		512	2.76175e-05		512	0.000115941
	514	0.00958		514	0.00212		514	0.00659		514	6.27019e-05		514	3.04449e-05		514	0.000114061
	516	0.01001		516	0.00224		516	0.00735		516	6.82228e-05		516	3.6629e-05		516	0.000101655
	518	0.01043		518	0.00236		518	0.00798		518	7.63041e-05		518	3.66696e-05		518	0.000113583
	520	0.0108		520	0.00247		520	0.00881		520	8.76619e-05		520	3.30192e-05		520	0.00014722
	522	0.0111		522	0.00265		522	0.00918		522	8.39603e-05		522	3.29384e-05		522	0.000155006
	524	0.01136		524	0.00274		524	0.00948		524	7.97915e-05		524	3.70429e-05		524	0.000168768
	526	0.01164		526	0.00283		526	0.00975		526	9.24866e-05		526	3.92366e-05		526	0.000166072
	528	0.01191		528	0.00287		528	0.01005		528	0.000102503		528	3.91696e-05		528	0.000168361
	530	0.01212		530	0.0029		530	0.00996		530	0.000109843		530	3.80854e-05		530	0.000179254
	532	0.01222		532	0.00295		532	0.01013		532	0.000121008		532	3.76918e-05		532	0.000194753
	534	0.01228		534	0.00307		534	0.01026		534	0.000118257		534	3.87281e-05		534	0.000222519
	536	0.01233		536	0.00316		536	0.00997		536	0.00010621		536	4.4174e-05		536	0.000214063
	538	0.01232		538	0.00313		538	0.00977		538	0.00012547		538	4.7908e-05		538	0.000191522
	540	0.01222		540	0.00312		540	0.01001		540	0.000139894		540	5.65057e-05		540	0.000197546
	542	0.01205		542	0.00308		542	0.01023		542	0.00015497		542	6.57867e-05		542	0.000208583
	544	0.01191		544	0.00304		544	0.01031		544	0.000183565		544	6.69522e-05		544	0.000226401
	546	0.01185		546	0.00301		546	0.01017		546	0.00018608		546	6.93173e-05		546	0.000256166
	548	0.01192		548	0.00293		548	0.01019		548	0.000180644		548	6.77421e-05		548	0.000282341
	550	0.01215		550	0.00299		550	0.01006		550	0.000207641		550	6.62259e-05		550	0.000324373
	552	0.01261		552	0.00294		552	0.01007		552	0.000269595		552	7.4479e-05		552	0.000379916
	554	0.01335		554	0.00287		554	0.01039		554	0.00028848		554	8.70722e-05		554	0.000430303
	556	0.01446		556	0.00283		556	0.01098		556	0.000282391		556	0.000102751		556	0.000467651
	558	0.01613		558	0.00275		558	0.01151		558	0.000283029		558	0.000112571		558	0.000523946
	560	0.01861		560	0.00275		560	0.01241		560	0.000350741		560	0.000116998		560	0.000630564
	562	0.02214		562	0.00282		562	0.01392		562	0.000466404		562	0.000118524		562	0.000816722
	564	0.02682		564	0.00282		564	0.01598		564	0.00059236		564	0.000130838		564	0.000930936
	566	0.03266		566	0.00285		566	0.01857		566	0.000694276		566	0.000153514		566	0.00105
	568	0.03977		568	0.00294		568	0.02162		568	0.000753838		568	0.000180631		568	0.00133
	570	0.04812		570	0.00314		570	0.02564		570	0.000858775		570	0.000197742		570	0.00165
	572	0.05733		572	0.00355		572	0.03096		572	0.00109		572	0.000208472		572	0.00201
	574	0.06671		574	0.00396		574	0.03736		574	0.00131		574	0.000248412		574	0.00238
	576	0.07554		576	0.00433		576	0.0444		576	0.00155		576	0.000275813		576	0.00272
	578	0.08313		578	0.00467		578	0.05157		578	0.00178		578	0.000297057		578	0.00287
	580	0.0887		580	0.00499		580	0.05751		580	0.00187		580	0.000326721		580	0.00302
	582	0.09173		582	0.0054		582	0.06111		582	0.00196		582	0.000362188		582	0.00326
	584	0.09231		584	0.00573		584	0.06241		584	0.00213		584	0.000379838		584	0.00331
	586	0.09143		586	0.00585		586	0.06097		586	0.00213		586	0.000400068		586	0.00323
	588	0.0906		588	0.00579		588	0.05917		588	0.00211		588	0.000408766		588	0.00324
	590	0.09137		590	0.00565		590	0.05713		590	0.00217		590	0.000403555		590	0.0031
	592	0.0949		592	0.00577		592	0.05516		592	0.00217		592	0.000419977		592	0.00297
	594	0.10214		594	0.00619		594	0.05308		594	0.00226		594	0.000478646		594	0.00307
	596	0.11408		596	0.00674		596	0.05121		596	0.00244		596	0.000550311		596	0.00324
	598	0.13154		598	0.00743		598	0.05281		598	0.00271		598	0.000610918		598	0.00351
	600	0.15473		600	0.00877		600	0.05745		600	0.00295		600	0.000712553		600	0.00378
	602	0.1836		602	0.01081		602	0.06208		602	0.00323		602	0.000831821		602	0.00418
	604	0.2182		604	0.01329		604	0.06932		604	0.00376		604	0.000963943		604	0.00475
	606	0.25827		606	0.01658		606	0.08178		606	0.00453		606	0.00112		606	0.00555
	608	0.30256		608	0.02078		608	0.09484		608	0.0054		608	0.00129		608	0.00618
	610	0.34874		610	0.0249		610	0.11034		610	0.00607		610	0.0016		610	0.00693
	612	0.39344		612	0.02927		612	0.12989		612	0.007		612	0.00193		612	0.00768
	614	0.43262		614	0.03445		614	0.1486		614	0.00793		614	0.00212		614	0.00829
	616	0.46283		616	0.03967		616	0.16485		616	0.00849		616	0.00231		616	0.00907
	618	0.48224		618	0.04383		618	0.17832		618	0.00903		618	0.00252		618	0.00962
	620	0.49053		620	0.04666		620	0.18672		620	0.00954		620	0.00273		620	0.00992
	622	0.48832		622	0.04826		622	0.19207		622	0.0098		622	0.0027		622	0.00981
	624	0.47705		624	0.04815		624	0.19232		624	0.00986		624	0.0027		624	0.00969
	626	0.45902		626	0.04691		626	0.18823		626	0.00978		626	0.00273		626	0.00964
	628	0.43718		628	0.0447		628	0.18127		628	0.0097		628	0.00259		628	0.00955
	630	0.41482		630	0.04185		630	0.17087		630	0.0095		630	0.00247		630	0.00919
	632	0.39493		632	0.03894		632	0.15698		632	0.00953		632	0.00246		632	0.00861
	634	0.37941		634	0.03665		634	0.14547		634	0.00962		634	0.0025		634	0.00868
	636	0.36883		636	0.03534		636	0.14002		636	0.00929		636	0.00253		636	0.009
	638	0.36295		638	0.03385		638	0.13432		638	0.00944		638	0.00252		638	0.00895
	640	0.36082		640	0.03258		640	0.12824		640	0.00992		640	0.00259		640	0.00904
	642	0.36107		642	0.03267		642	0.12574		642	0.01016		642	0.0027		642	0.00933
	644	0.36285		644	0.03323		644	0.12493		644	0.01061		644	0.00285		644	0.00961
	646	0.36594		646	0.03388		646	0.12243		646	0.01102		646	0.0031		646	0.01005
	648	0.36988		648	0.03562		648	0.12185		648	0.01105		648	0.00321		648	0.01056
	650	0.37344		650	0.03719		650	0.12583		650	0.0113		650	0.0034		650	0.01105
	652	0.37526		652	0.03753		652	0.12897		652	0.01191		652	0.00361		652	0.01113
	654	0.37461		654	0.03816		654	0.12861		654	0.01231		654	0.00387		654	0.01118
	656	0.37172		656	0.03885		656	0.12677		656	0.01263		656	0.00412		656	0.01125
	658	0.36757		658	0.03918		658	0.12535		658	0.01281		658	0.00424		658	0.01121
	660	0.36356		660	0.03868		660	0.12508		660	0.0133		660	0.00433		660	0.01142
	662	0.36049		662	0.03903		662	0.12522		662	0.01342		662	0.0044		662	0.01187
	664	0.35831		664	0.0395		664	0.12781		664	0.01344		664	0.00464		664	0.01233
	666	0.35707		666	0.03959		666	0.12622		666	0.0139		666	0.00488		666	0.01268
	668	0.35734		668	0.04011		668	0.12383		668	0.01403		668	0.00516		668	0.01269
	670	0.35919		670	0.04087		670	0.12336		670	0.01429		670	0.0055		670	0.01276
	672	0.36145		672	0.04186		672	0.12626		672	0.01504		672	0.00611		672	0.01322
	674	0.36223		674	0.04297		674	0.12746		674	0.01541		674	0.00673		674	0.01388
	676	0.3599		676	0.04377		676	0.12432		676	0.01584		676	0.00705		676	0.0143
	678	0.35393		678	0.04356		678	0.12409		678	0.01634		678	0.00743		678	0.0144
	680	0.34535		680	0.04328		680	0.12212		680	0.01637		680	0.00805		680	0.01485
	682	0.3362		682	0.04279		682	0.11738		682	0.01703		682	0.00851		682	0.01526
	684	0.32791		684	0.04289		684	0.11531		684	0.01819		684	0.00905		684	0.01585
	686	0.32081		686	0.04369		686	0.11494		686	0.01882		686	0.00983		686	0.01668
	688	0.31511		688	0.04501		688	0.11443		688	0.01965		688	0.01089		688	0.01766
	690	0.31139		690	0.04562		690	0.1143		690	0.02114		690	0.0124		690	0.01879
	692	0.30973		692	0.04608		692	0.11371		692	0.02263		692	0.01418		692	0.01984
	694	0.30923		694	0.04703		694	0.11497		694	0.02426		694	0.01605		694	0.02127
	696	0.30885		696	0.04871		696	0.11603		696	0.02655		696	0.018		696	0.02286
	698	0.30848		698	0.05081		698	0.11704		698	0.02885		698	0.01992		698	0.02496
	700	0.30857		700	0.05239		700	0.11888		700	0.03102		700	0.02248		700	0.02637
	702	0.30906		702	0.05498		702	0.12148		702	0.03502		702	0.02602		702	0.02856
	704	0.30954		704	0.05884		704	0.12278		704	0.03964		704	0.0299		704	0.03151
	706	0.31013		706	0.06263		706	0.12438		706	0.04261		706	0.03408		706	0.03529
	708	0.31144		708	0.06555		708	0.12733		708	0.04647		708	0.03949		708	0.03926
	710	0.31386		710	0.06885		710	0.12921		710	0.05289		710	0.04537		710	0.0436
	712	0.31749		712	0.0727		712	0.12988		712	0.05954		712	0.05211		712	0.04906
	714	0.32218		714	0.07903		714	0.13397		714	0.06856		714	0.06026		714	0.05606
	716	0.32803		716	0.08565		716	0.13753		716	0.07908		716	0.06931		716	0.06218
	718	0.3356		718	0.09234		718	0.14325		718	0.08816		718	0.07972		718	0.06897
	720	0.3454		720	0.10126		720	0.15179		720	0.09899		720	0.09218		720	0.07792
	722	0.35769		722	0.11157		722	0.15831		722	0.11462		722	0.10776		722	0.09026
	724	0.37278		724	0.12407		724	0.16846		724	0.13133		724	0.12518		724	0.105
	726	0.39089		726	0.14047		726	0.18103		726	0.14983		726	0.1438		726	0.12008
	728	0.41189		728	0.15855		728	0.19312		728	0.172		728	0.1653		728	0.13584
	730	0.4355		730	0.17558		730	0.21392		730	0.19649		730	0.19034		730	0.15542
	732	0.46106		732	0.1955		732	0.23118		732	0.22235		732	0.2206		732	0.17767
	734	0.48796		734	0.22146		734	0.24717		734	0.25176		734	0.25323		734	0.20374
	736	0.51691		736	0.25257		736	0.27272		736	0.28604		736	0.28769		736	0.23449
	738	0.5498		738	0.28485		738	0.29835		738	0.32499		738	0.32978		738	0.26915
	740	0.58768		740	0.3183		740	0.33025		740	0.36642		740	0.37685		740	0.30558
	742	0.62944		742	0.35817		742	0.36574		742	0.41298		742	0.42652		742	0.34766
	744	0.67286		744	0.40352		744	0.39988		744	0.46431		744	0.47882		744	0.38886
	746	0.71637		746	0.45541		746	0.43732		746	0.51483		746	0.53239		746	0.43454
	748	0.75949		748	0.51059		748	0.49551		748	0.57086		748	0.59274		748	0.48773
	750	0.80258		750	0.56824		750	0.55317		750	0.63117		750	0.65585		750	0.55005
	752	0.84642		752	0.62901		752	0.60072		752	0.69093		752	0.71767		752	0.61439
	754	0.89003		754	0.69108		754	0.6527		754	0.75121		754	0.77742		754	0.67431
	756	0.92903		756	0.75754		756	0.70481		756	0.81475		756	0.83598		756	0.73486
	758	0.95911		758	0.81905		758	0.76482		758	0.87232		758	0.89304		758	0.79573
	760	0.97999		760	0.86733		760	0.81975		760	0.92228		760	0.93748		760	0.85675
	762	0.9936		762	0.90989		762	0.86578		762	0.95654		762	0.96648		762	0.90296
	764	1		764	0.94159		764	0.90671		764	0.97859		764	0.9883		764	0.93953
	766	0.99756		766	0.96613		766	0.94543		766	0.99917		766	1		766	0.9742
	768	0.98561		768	0.99107		768	0.97562		768	0.99618		768	0.99483		768	0.99607
	770	0.96489		770	1		770	0.99516		770	0.99267		770	0.97809		770	1
	772	0.93631		772	0.98121		772	1		772	0.98089		772	0.9602		772	0.99943
	774	0.90021		774	0.95921		774	0.98935		774	0.95401		774	0.92703		774	0.99129
	776	0.85655		776	0.93297		776	0.96805		776	0.92058		776	0.87709		776	0.95823
	778	0.80611		778	0.88612		778	0.93778		778	0.86347		778	0.81873		778	0.91415
	780	0.75137		780	0.8271		780	0.89803		780	0.80087		780	0.75782		780	0.86319
	782	0.69617		782	0.75831		782	0.83818		782	0.73798		782	0.69579		782	0.80699
	784	0.64354		784	0.693		784	0.79179		784	0.67449		784	0.63324		784	0.74406
	786	0.59372		786	0.63944		786	0.7503		786	0.61526		786	0.57151		786	0.68081
	788	0.54462		788	0.58183		788	0.67915		788	0.5592		788	0.51203		788	0.61453
	790	0.49514		790	0.52044		790	0.61098		790	0.51115		790	0.45809		790	0.54625
	792	0.44734		792	0.46264		792	0.5607		792	0.45294		792	0.409		792	0.49431
	794	0.40445		794	0.4148		794	0.4937		794	0.39333		794	0.36171		794	0.44598
	796	0.36721		796	0.36828		796	0.44047		796	0.34847		796	0.31808		796	0.39588
	798	0.33393		798	0.32474		798	0.41235		798	0.30908		798	0.28052		798	0.34653
	800	0.30322		800	0.29191		800	0.37444		800	0.27031		800	0.245		800	0.30438
	802	0.27519		802	0.25855		802	0.32611		802	0.23895		802	0.21431		802	0.26197
	804	0.25029		804	0.22312		804	0.29199		804	0.21238		804	0.18709		804	0.22934
	806	0.22808		806	0.19637		806	0.26765		806	0.18281		806	0.16308		806	0.20728
	808	0.2079		808	0.17328		808	0.24809		808	0.16048		808	0.14251		808	0.18635
	810	0.19016		810	0.15362		810	0.22834		810	0.14721		810	0.12544		810	0.16689
	812	0.17545		812	0.13623		812	0.20677		812	0.13275		812	0.1101		812	0.14723
	814	0.16309		814	0.12355		814	0.18355		814	0.11306		814	0.0966		814	0.12675
	816	0.15173		816	0.10979		816	0.16639		816	0.09998		816	0.08576		816	0.11
	818	0.1412		818	0.09829		818	0.15856		818	0.09113		818	0.0756		818	0.09525
	820	0.13239		820	0.08826		820	0.14954		820	0.08318		820	0.06581		820	0.08162
	822	0.12565		822	0.07807		822	0.13745		822	0.07208		822	0.05803		822	0.07443
	824	0.12		824	0.07092		824	0.12881		824	0.06306		824	0.05074		824	0.06721
	826	0.11428		826	0.06803		826	0.11696		826	0.05551		826	0.04562		826	0.06208
	828	0.10879		828	0.06336		828	0.11043		828	0.04848		828	0.04226		828	0.05492
	830	0.10519		830	0.057		830	0.11206		830	0.04256		830	0.03943		830	0.04989
	832	0.10447		832	0.0537		832	0.11386		832	0.03726		832	0.03516		832	0.04881
	834	0.1053		834	0.05204		834	0.10943		834	0.03539		834	0.03082		834	0.04485
	836	0.10509		836	0.04953		836	0.10629		836	0.03553		836	0.02814		836	0.04096
	838	0.10297		838	0.04485		838	0.10918		838	0.03377		838	0.02577		838	0.03775
	840	0.10071		840	0.04044		840	0.10983		840	0.03453		840	0.02397		840	0.03612
	842	0.10018		842	0.0388		842	0.11452		842	0.03563		842	0.02066		842	0.03333
	844	0.10136		844	0.0403		844	0.10789		844	0.0307		844	0.0194		844	0.02834
	846	0.10418		846	0.03733		846	0.10088		846	0.02644		846	0.02136		846	0.0265
	848	0.10902		848	0.0337		848	0.10381		848	0.0239		848	0.01971		848	0.02853
	850	0.11351		850	0.03232		850	0.10968		850	0.02342		850	0.01575		850	0.029
