# Supplementary material for: Tailoring vertical phase distribution of quasi-two-dimensional perovskite films via surface modification of hole-transporting layer
Source: Nat Commun. 2019 Feb 20;10:878. doi: 10.1038/s41467-019-08843-5 (PMC6382759; doi:10.1038/s41467-019-08843-5)
Supplement: Supplementary file 2 — Source Data [file 41467_2019_8843_MOESM2_ESM.zip › data source 20190129/figure 1b.xlsx]

## Sheet: Sheet1
	the zeta potential of PEDOT:PSS and BrB-PEDOT:PSS
	PEDOT:PSS				BrB-PEDOT:PSS
	zeta potential (mv)	counts			zeta potential (mv)	counts
	-82.855	0			-82.85	0
	-79.54	0			-77.1	0
	-76.225	0			-70.498	0
	-72.91	0			-67.19	0
	-66.28	0			-63.8878	0
	-62.965	21340			-60.58	0
	-59.65	64711.8			-57.2769	0
	-56.3357	94776.4			-53.97	0
	-53	121097			-47.36	0
	-49.706	144646			-44.05	0
	-46.3	121789			-40.7497	2211.49
	-43.075	74509			-37.444	31769.9
	-39.76	45276			-34.1388	86385.7
	-36.4457	37478			-30.8333	112641
	-33.13	41658			-27.528	86181
	-29.5006	36704			-24.222	51313.7
	-26.5006	19695			-20.917	62802.5
	-23.1856	9671			-17.6116	89938
	-19.87	5212.52			-14.306	60646
	-16.5555	0			-11	16659.9
	-13.24	0			-7.69	3222
	-9.92	0			-4.38	0
	-3.38	0			-1.08	0
	0.019	0			2.244	0
	3.334	0			5.52	0
	9.96	0			8.83	0
	13.27	0			12.13	0
