# Supplementary material for: Tailoring vertical phase distribution of quasi-two-dimensional perovskite films via surface modification of hole-transporting layer
Source: Nat Commun. 2019 Feb 20;10:878. doi: 10.1038/s41467-019-08843-5 (PMC6382759; doi:10.1038/s41467-019-08843-5)
Supplement: Supplementary file 2 — Source Data [file 41467_2019_8843_MOESM2_ESM.zip › data source 20190129/figure 1f.xlsx]

## Sheet: Sheet1
	PEDOT:PSS				BrB-PEDOT:PSS
	etch time (s)	C/Pb ratio			etch time (s)	C/Pb ratio
	400	3.17188			400	2.9181
	800	3.33463			800	3.32339
	1100	3.44444			1100	3.71476
	1400	3.62963			1400	3.92611
	1700	3.66853			1700	4.05464
	2000	4			2000	4.6
