# Supplementary material for: Tailoring vertical phase distribution of quasi-two-dimensional perovskite films via surface modification of hole-transporting layer
Source: Nat Commun. 2019 Feb 20;10:878. doi: 10.1038/s41467-019-08843-5 (PMC6382759; doi:10.1038/s41467-019-08843-5)
Supplement: Supplementary file 2 — Source Data [file 41467_2019_8843_MOESM2_ESM.zip › data source 20190129/figure 2a.xlsx]

## Sheet: Sheet1
	MAI-PbI2				BAI-PbI2				MAI-BAI-PbI2				MAI-BAI-PbI2+3 v% HI
	size (nm)	intensity (%)			size (nm)	intensity (%)			size (nm)	intensity (%)			size (nm)	intensity (%)
	0.4	0			0.4	0			0.4	0			0.4	0
	0.463	0			0.463	0			0.463	0			0.463	0
	0.536	0			0.536	0			0.536	0			0.536	0
	0.621	0			0.621	0			0.621	0			0.621	0
	0.719	0			0.719	4.67			0.719	2.13			0.719	0
	0.833	0.0843			0.833	2.55			0.833	10.8			0.833	0.239
	0.965	8.14			0.965	0			0.965	0			0.965	4.6
	1.12	10.3			1.12	0			1.12	0			1.12	7.55
	1.29	4.01			1.29	0			1.29	0			1.29	4.6
	1.5	0			1.5	0			1.5	0			1.5	2.55
	1.74	0			1.74	0			1.74	0			1.74	0.6
	2.01	0			2.01	0			2.01	0			2.01	0
	2.33	0			2.33	0			2.33	0			2.33	0
	2.7	0			2.7	0			2.7	0			2.7	0
	3.12	0			3.12	0			3.12	0			3.12	0
	3.62	0			3.62	0			3.62	0			3.62	0
	4.19	0			4.19	0			4.19	0			4.19	0
	4.85	0			4.85	0			4.85	0			4.85	0
	5.61	0			5.61	0			5.61	0			5.61	0
	6.5	0			6.5	0			6.5	0			6.5	0
	7.53	0			7.53	0			7.53	0			7.53	0
	8.72	0			8.72	0			8.72	0			8.72	0
	10.1	0			10.1	0			10.1	0			10.1	0
	11.7	0			11.7	0			11.7	0			11.7	0
	13.5	0			13.5	0			13.5	0			13.5	0
	15.7	0			15.7	0			15.7	0			15.7	0
	18.2	0			18.2	0			18.2	0			18.2	0
	21	0			21	0			21	0			21	0
	24.4	0			24.4	0			24.4	0			24.4	0
	28.2	0			28.2	0			28.2	0			28.2	0
	32.7	0			32.7	0			32.7	0			32.7	0
	37.8	0			37.8	0			37.8	0			37.8	0
	43.8	0			43.8	0			43.8	0			43.8	0
	50.7	0			50.7	0			50.7	0			50.7	0
	58.8	0			58.8	0			58.8	0			58.8	0
	68.1	0			68.1	0			68.1	0			68.1	0
	78.8	0			78.8	0			78.8	0			78.8	0
	91.3	1.22			91.3	0			91.3	0			91.3	0
	106	4.48			106	0			106	4.22			106	0
	122	8.53			122	0			122	9.93			122	0
	142	11.7			142	0			142	12.9			142	0
	164	12.9			164	0			164	12.9			164	0
	190	11.9			190	1.27			190	12.1			190	0
	220	9.07			220	5.92			220	11.8			220	0
	255	5.54			255	12.3			255	11.1			255	0
	295	2.41			295	17.2			295	8.39			295	0
	342	0.514			342	17.6			342	5.6			342	0
	396	0			396	13.2			396	3.8			396	0
	459	0			459	6.18			459	1.1			459	0
	531	0			531	0.832			531	0			531	0
	615	0			615	0			615	0			615	0
	712	0			712	0			712	0			712	0
	825	0			825	0			825	0			825	0
	955	0			955	0			955	0			955	0
	1110	0			1110	0			1110	0			1110	0
	1280	0			1280	0			1280	0			1280	0
	1480	0			1480	0			1480	0			1480	0
	1720	0			1720	0			1720	0			1720	0
	1990	0			1990	0			1990	0			1990	0
	2300	0			2300	0			2300	0			2300	0
	2670	0			2670	0			2670	0			2670	0
	3090	0			3090	0			3090	0			3090	0
	3580	0			3580	0			3580	0			3580	0
	4150	0			4150	0			4150	0			4150	0
	4800	0			4800	0			4800	0			4800	0
	5560	0			5560	0			5560	0			5560	0
	6440	0			6440	0			6440	0			6440	0
	7460	0			7460	0			7460	0			7460	0
	8630	0			8630	0			8630	0			8630	0
