# Supplementary material for: Tailoring vertical phase distribution of quasi-two-dimensional perovskite films via surface modification of hole-transporting layer
Source: Nat Commun. 2019 Feb 20;10:878. doi: 10.1038/s41467-019-08843-5 (PMC6382759; doi:10.1038/s41467-019-08843-5)
Supplement: Supplementary file 2 — Source Data [file 41467_2019_8843_MOESM2_ESM.zip › data source 20190129/figure 2d.xlsx]

## Sheet: Sheet1
	Q-2D			Q-2D+3 v% HI			Q-2D+3 v% PSSH				Q-2D+3 v% H2O
	wavelength (nm)	Normalized PL		wavelength (nm)	Normalized PL		wavelength (nm)	Normalized PL			wavelength (nm)	Normalized PL
	550	0.01815		550	0.00792		550	0.00576			550	0.03074
	552	0.01891		552	0.00581		552	0.00808			552	0.03123
	554	0.02058		554	0.00626		554	0.00987			554	0.03211
	556	0.02369		556	0.00705		556	0.01169			556	0.03342
	558	0.02808		558	0.00927		558	0.01448			558	0.03577
	560	0.03349		560	0.01117		560	0.0171			560	0.03985
	562	0.04111		562	0.01379		562	0.02024			562	0.04575
	564	0.05127		564	0.01513		564	0.02393			564	0.05314
	566	0.06477		566	0.01719		566	0.0285			566	0.0621
	568	0.08058		568	0.01846		568	0.03196			568	0.07298
	570	0.09752		570	0.02068		570	0.03492			570	0.08564
	572	0.1141		572	0.02163		572	0.03754			572	0.09935
	574	0.12865		574	0.02377		574	0.03901			574	0.11302
	576	0.14069		576	0.02353		576	0.03918			576	0.1247
	578	0.14875		578	0.02353		578	0.03785			578	0.13174
	580	0.15246		580	0.02345		580	0.0367			580	0.13321
	582	0.15222		582	0.02242		582	0.03475			582	0.13109
	584	0.14741		584	0.02226		584	0.03308			584	0.12759
	586	0.14254		586	0.02242		586	0.03133			586	0.12353
	588	0.14025		588	0.02353		588	0.02983			588	0.1205
	590	0.14029		590	0.02385		590	0.03053			590	0.1212
	592	0.14347		592	0.02646		592	0.0307			592	0.12705
	594	0.15566		594	0.0294		594	0.03252			594	0.13813
	596	0.17697		596	0.03344		596	0.0352			596	0.1554
	598	0.20563		598	0.03985		598	0.03977			598	0.18057
	600	0.24191		600	0.04683		600	0.04288			600	0.21442
	602	0.2889		602	0.05729		602	0.04794			602	0.25709
	604	0.34519		604	0.06315		604	0.05199			604	0.30868
	606	0.40296		606	0.07305		606	0.05921			606	0.36803
	608	0.4615		608	0.08026		608	0.0642			608	0.43093
	610	0.51959		610	0.08747		610	0.07044			610	0.4911
	612	0.57584		612	0.0893		612	0.07473			612	0.54198
	614	0.62296		614	0.09381		614	0.07763			614	0.5787
	616	0.64828		616	0.09286		616	0.07707			616	0.5991
	618	0.65495		618	0.09072		618	0.07554			618	0.60325
	620	0.64733		620	0.08842		620	0.0725			620	0.59265
	622	0.62979		622	0.08629		622	0.0703			622	0.56934
	624	0.60217		624	0.08312		624	0.06615			624	0.53628
	626	0.56556		626	0.08058		626	0.06336			626	0.49938
	628	0.53222		628	0.07987		628	0.06095			628	0.46578
	630	0.50209		630	0.0805		630	0.05977			630	0.43927
	632	0.4732		632	0.07773		632	0.05778			632	0.4192
	634	0.45004		634	0.07701		634	0.05868			634	0.40456
	636	0.43451		636	0.07701		636	0.05792			636	0.39524
	638	0.42535		638	0.07757		638	0.05987			638	0.39207
	640	0.41924		640	0.07606		640	0.05914			640	0.39482
	642	0.41567		642	0.07971		642	0.06161			642	0.40145
	644	0.41655		644	0.08098		644	0.06235			644	0.40943
	646	0.41878		646	0.08161		646	0.06343			646	0.41649
	648	0.41763		648	0.07947		648	0.06298			648	0.41982
	650	0.41468		650	0.07416		650	0.06458			650	0.41817
	652	0.40913		652	0.0725		652	0.06102			652	0.41297
	654	0.39946		654	0.07313		654	0.06015			654	0.40711
	656	0.39012		656	0.07266		656	0.05729			656	0.40262
	658	0.38001		658	0.07202		658	0.05642			658	0.39958
	660	0.37335		660	0.07606		660	0.05572			660	0.39689
	662	0.37053		662	0.07353		662	0.05718			662	0.39633
	664	0.36614		664	0.07131		664	0.05757			664	0.39931
	666	0.3639		666	0.0687		666	0.06053			666	0.40234
	668	0.36552		668	0.07139		668	0.06161			668	0.40046
	670	0.36556		670	0.07171		670	0.06399			670	0.39484
	672	0.36314		672	0.07416		672	0.06479			672	0.3902
	674	0.35988		674	0.07464		674	0.06566			674	0.38745
	676	0.35469		676	0.07812		676	0.06782			676	0.38266
	678	0.34506		678	0.07892		678	0.0702			678	0.37338
	680	0.33351		680	0.08359		680	0.07135			680	0.36295
	682	0.3247		682	0.08898		682	0.07725			682	0.35672
	684	0.31874		684	0.09453		684	0.08272			684	0.35574
	686	0.31708		686	0.10189		686	0.08677			686	0.35731
	688	0.31499		688	0.10538		688	0.09427			688	0.36001
	690	0.31403		690	0.11093		690	0.10181			690	0.36393
	692	0.31341		692	0.11655		692	0.10763			692	0.36708
	694	0.31206		694	0.11901		694	0.11824			694	0.3671
	696	0.31326		696	0.12289		696	0.12776			696	0.36538
	698	0.31665		698	0.13581		698	0.13746			698	0.36497
	700	0.32184		700	0.1431		700	0.14765			700	0.3666
	702	0.32402		702	0.15355		702	0.16405			702	0.369
	704	0.32731		704	0.16932		704	0.1757			704	0.37129
	706	0.33339		706	0.18652		706	0.19562			706	0.37354
	708	0.33988		708	0.20236		708	0.2146			708	0.37625
	710	0.34951		710	0.22431		710	0.23505			710	0.37969
	712	0.36144		712	0.24198		712	0.25518			712	0.38434
	714	0.37615		714	0.25949		714	0.2811			714	0.39122
	716	0.39399		716	0.27882		716	0.30532			716	0.40053
	718	0.41216		718	0.30521		718	0.3355			718	0.41069
	720	0.42852		720	0.33967		720	0.37143			720	0.42214
	722	0.4449		722	0.37874		722	0.40709			722	0.43741
	724	0.47053		724	0.42097		724	0.44449			724	0.45745
	726	0.50563		726	0.46486		726	0.48245			726	0.48017
	728	0.53579		728	0.50622		728	0.51912			728	0.50667
	730	0.56896		730	0.54497		730	0.56137			730	0.52771
	732	0.60577		732	0.58482		732	0.6062			732	0.55139
	734	0.64528		734	0.63236		734	0.65125			734	0.57723
	736	0.68748		736	0.66984		736	0.70177			736	0.60858
	738	0.72613		738	0.71968		738	0.75972			738	0.65
	740	0.77258		740	0.75644		740	0.80825			740	0.7
	742	0.81755		742	0.80311		742	0.84984			742	0.74
	744	0.85451		744	0.84154		744	0.89648			744	0.78
	746	0.89167		746	0.88836		746	0.93252			746	0.82
	748	0.93207		748	0.91499		748	0.96159			748	0.86
	750	0.95648		750	0.94692		750	0.9814			750	0.9
	752	0.97377		752	0.9714		752	1			752	0.922
	754	0.99034		754	0.98907		754	0.99895			754	0.944
	756	0.99785		756	0.99541		756	0.99274			756	0.96
	758	0.99808		758	1		758	0.97858			758	0.98562
	760	0.98548		760	0.98455		760	0.96221			760	1
	762	0.96595		762	0.9653		762	0.92862			762	0.99223
	764	0.93358		764	0.92497		764	0.8871			764	0.96698
	766	0.8967		766	0.88401		766	0.84394			766	0.93807
	768	0.86295		768	0.82458		768	0.78365			768	0.91004
	770	0.81866		770	0.76207		770	0.71764			770	0.87833
	772	0.7706		772	0.69218		772	0.65568			772	0.83973
	774	0.7186		774	0.63395		774	0.59779			774	0.79701
	776	0.64821		776	0.56327		776	0.52906			776	0.75065
	778	0.59338		778	0.50202		778	0.47293			778	0.70139
	780	0.55326		780	0.44783		780	0.41672			780	0.65284
	782	0.49923		782	0.39007		782	0.36526			782	0.60475
	784	0.45041		784	0.33143		784	0.31533			784	0.55406
	786	0.41596		786	0.28651		786	0.27266			786	0.5058
	788	0.37705		788	0.24523		788	0.22964			788	0.46719
	790	0.3384		790	0.21314		790	0.1943			790	0.43559
	792	0.30509		792	0.18152		792	0.1645			792	0.40555
	794	0.27748		794	0.15799		794	0.14008			794	0.37938
	796	0.25795		796	0.13486		796	0.12082			796	0.35953
	798	0.24018		798	0.11362		798	0.10467			798	0.34298
	800	0.21966		800	0.0946		800	0.08998			800	0.32696
	802	0.20626		802	0.07939		802	0.07554			802	0.3105
	804	0.19228		804	0.0698		804	0.06374			804	0.29443
	806	0.17707		806	0.05911		806	0.05363			806	0.28
	808	0.16144		808	0.05221		808	0.04494			808	0.26
	810	0.15221		810	0.04643		810	0.03841			810	0.24
	812	0.14427		812	0.03993		812	0.03346			812	0.22826
	814	0.12943		814	0.03146		814	0.02788			814	0.21461
	816	0.12477		816	0.02781		816	0.02393			816	0.21264
	818	0.12156		818	0.02353		818	0.02045			818	0.20267
	820	0.11579		820	0.01846		820	0.01717			820	0.20395
	822	0.11294		822	0.01648		822	0.01423			822	0.19056
	824	0.1098		824	0.01521		824	0.01246			824	0.18747
	826	0.1		826	0.01228		826	0.01057			826	0.17632
	828	0.098		828	0.00935		828	0.00855			828	0.17227
	830	0.096		830	0.00776		830	0.00778			830	0.16619
	832	0.09		832	0.00689		832	0.00638			832	0.16213
	834	0.087		834	0.00547		834	0.00516			834	0.15707
	836	0.085		836	0.00467		836	0.00419			836	0.15403
	838	0.08		838	0.00372		838	0.00366			838	0.152
	840	0.076		840	0.00333		840	0.00265			840	0.14592
	842	0.074		842	0.00206		842	0.00234			842	0.1368
	844	0.07		844	0.00206		844	0.00192			844	0.13173
	846	0.066		846	0.00182		846	0.00164			846	0.12565
	848	0.061		848	0.00132		848	0.00134			848	0.1216
	850	0.055		850	0.000792334		850	0.000523341			850	0.10133
