# Supplementary material for: Tailoring vertical phase distribution of quasi-two-dimensional perovskite films via surface modification of hole-transporting layer
Source: Nat Commun. 2019 Feb 20;10:878. doi: 10.1038/s41467-019-08843-5 (PMC6382759; doi:10.1038/s41467-019-08843-5)
Supplement: Supplementary file 2 — Source Data [file 41467_2019_8843_MOESM2_ESM.zip › data source 20190129/figure 4b.xlsx]

## Sheet: Sheet1
	the performance of two dimensional perovskite solar cell based on different hole transporting layer
	PEDOT:PSS			BrB-PEDOT:PSS
	voltage (V)	current density (mA cm^2)		voltage (V)	current density (mA cm^2)
	1.2	21.549		1.2	7.475
	1.18	18.711		1.18	5.863
	1.16	16.049		1.16	4.279
	1.14	13.53		1.14	2.713
	1.12	11.176		1.12	1.173
	1.1	9.0002		1.1	-0.4455
	1.08	6.9663		1.08	-2.08
	1.06	5.0347		1.06	-3.702
	1.04	3.1515		1.04	-5.411
	1.02	1.2298		1.02	-7.085
	1	-0.70983		1	-8.702
	0.98	-2.6642		0.98	-10.25
	0.96	-4.5804		0.96	-11.65
	0.94	-6.5923		0.94	-12.89
	0.92	-8.4414		0.92	-13.94
	0.9	-10.1189		0.9	-14.78
	0.88	-11.583		0.88	-15.44
	0.86	-12.837		0.86	-15.92
	0.84	-13.838		0.84	-16.26
	0.82	-14.641		0.82	-16.49
	0.8	-15.246		0.8	-16.65
	0.78	-15.708		0.78	-16.76
	0.76	-16.016		0.76	-16.82
	0.74	-16.236		0.74	-16.87
	0.72	-16.401		0.72	-16.91
	0.7	-16.522		0.7	-16.94
	0.68	-16.588		0.68	-16.96
	0.66	-16.643		0.66	-16.96
	0.64	-16.687		0.64	-16.97
	0.62	-16.72		0.62	-16.98
	0.6	-16.742		0.6	-16.99
	0.58	-16.775		0.58	-16.98
	0.56	-16.786		0.56	-17
	0.54	-16.819		0.54	-17
	0.52	-16.83		0.52	-17
	0.5	-16.852		0.5	-17
	0.48	-16.874		0.48	-17.01
	0.46	-16.885		0.46	-17.02
	0.44	-16.896		0.44	-17.01
	0.42	-16.918		0.42	-17.02
	0.4	-16.929		0.4	-17.02
	0.38	-16.929		0.38	-17.04
	0.36	-16.94		0.36	-17.04
	0.34	-16.951		0.34	-17.04
	0.32	-16.973		0.32	-17.04
	0.3	-16.984		0.3	-17.03
	0.28	-16.995		0.28	-17.04
	0.26	-17.006		0.26	-17.03
	0.24	-17.039		0.24	-17.04
	0.22	-17.039		0.22	-17.05
	0.2	-17.05		0.2	-17.06
	0.18	-17.061		0.18	-17.06
	0.16	-17.061		0.16	-17.06
	0.14	-17.072		0.14	-17.06
	0.12	-17.094		0.12	-17.06
	0.1	-17.094		0.1	-17.06
	0.08	-17.116		0.08	-17.08
	0.06	-17.127		0.06	-17.07
	0.04	-17.138		0.04	-17.09
	0.02	-17.149		0.02	-17.09
	0	-17.16		0	-17.08
	-0.02	-17.171		-0.02	-17.09
	-0.04	-17.182		-0.04	-17.1
	-0.06	-17.204		-0.06	-17.11
	-0.08	-17.204		-0.08	-17.11
	-0.1	-17.226		-0.1	-17.11
