# Supplementary material for: Tailoring vertical phase distribution of quasi-two-dimensional perovskite films via surface modification of hole-transporting layer
Source: Nat Commun. 2019 Feb 20;10:878. doi: 10.1038/s41467-019-08843-5 (PMC6382759; doi:10.1038/s41467-019-08843-5)
Supplement: Supplementary file 2 — Source Data [file 41467_2019_8843_MOESM2_ESM.zip › data source 20190129/Figure 4c.xlsx]

## Sheet: Sheet1
	Voc (V)			Jsc (mA cm^2)			FF			PCE (%)
	PEDOT:PSS	BrB-PEDOT:PSS		PEDOT:PSS	BrB-PEDOT:PSS		PEDOT:PSS	BrB-PEDOT:PSS		PEDOT:PSS	BrB-PEDOT:PSS
	0.96275	1.11117		16.367	16.113		0.708	0.709		11.1562	12.695
	0.9949	1.11132		15.887	16.486		0.661	0.72		10.4477	13.188
	0.96857	1.11203		15.806	16.237		0.691	0.714		10.5787	12.891
	0.96483	1.1101		16.116	15.754		0.694	0.716		10.7912	12.524
	1.0158	1.09765		16.509	15.502		0.703	0.707		11.7892	12.027
	0.97251	1.09538		16.584	16.494		0.712	0.69		11.4832	12.4663
	1.01977	1.11419		15.903	16.533		0.709	0.698		11.4981	12.856
	1.00732	1.11404		15.599	16.815		0.709	0.722		11.1406	13.523
	0.99391	1.1055		16.606	17.081		0.71	0.725		11.7185	13.693
	1.02526	1.10675		16.614	16.025		0.712	0.71		12.128	12.594
	0.98518	1.1066		17.031	16.01		0.667	0.711		11.1913	12.601
	0.98482	1.0795		17.524	16.652		0.688	0.703		11.8735	12.6371
	0.99591	1.087		17.715	15.96		0.685	0.695		12.0852	12.054
	1.01277	1.10487		17.302	16.145		0.675	0.714		11.828	12.728
	0.9259	1.11285		16.783	16.108		0.7	0.721		10.8776	12.922
	0.9908	1.09407		16.387	16.359		0.634	0.721		10.2938	12.908
	1.00046	1.11489		17.5345	16.719		0.666	0.708		11.6834	13.1969
	0.99424	1.09979		17.54	16.133		0.666	0.71		11.6143	12.605
	0.99779	1.0557		17.516	17.135		0.662	0.7		11.57	12.6626
	1.01375	1.09938		17.221	16.4		0.647	0.711		11.2952	12.8193
	0.97857	1.09989		17.198	15.4		0.663	0.711		11.1579	12.044
	0.98452	1.06977		17.674	16.204		0.682	0.694		11.8671	12.0301
	0.99468	1.06502		17.082	16.232		0.682	0.691		11.588	11.94
	1.01959	1.07134		17.35	16.574		0.662	0.701		11.7107	12.447
	0.92419	1.05956		16.753	16.29		0.683	0.706		10.5748	12.185
	0.91839	1.09478		16.177	15.829		0.67	0.689		9.95407	11.933
	0.99958	1.10005		16.438	16.963		0.675	0.685		11.0909	12.7816
	0.99545	1.08541		16.112	17.599		0.657	0.69		10.5374	13.1811
	0.90666	1.08836		16.796	16.693		0.669	0.656		10.1877	11.9182
	0.92312	1.09651		16.112	16.25		0.717	0.682		10.6642	12.16
	0.90767	1.09731		15.684	16.766		0.7	0.683		9.96508	12.5654
	0.92307	1.08429		16.988	16.413		0.678	0.677		10.6318	12.0482
	0.92818	1.08535		16.394	17.346		0.725	0.679		11.032	12.7826
	0.95306	1.07328		16.169	17.718		0.692	0.643		10.6637	12.2243
	0.94354	1.09109		15.637	16.083		0.715	0.687		10.5492	12.049
	0.90331	1.09592		16.194	16.81		0.698	0.691		10.2105	12.7299
	0.93479	1.07793		15.439	16.349		0.704	0.704		10.8184	12.408
	0.92954	1.07525		16.065	16.896		0.724	0.691		10.8116	12.5508
	0.91775	1.0769		16.636	15.8765		0.707	0.693		10.7943	11.846
	0.89206	1.05245		16.44	17.156		0.687	0.664		10.0752	11.989
	0.93202	1.08081		15.612	17.178		0.654	0.725		10.1257	13.4504
	0.89242	1.08502		17.776	17.019		0.651	0.716		10.3272	13.2214
	0.92422	1.04139		16.867	17.369		0.664	0.723		10.351	13.0601
	0.95054	1.08482		16.804	16.868		0.68	0.737		10.8615	13.4859
	0.92979	1.05583		16.969	17.295		0.623	0.695		9.82947	12.6911
	0.90014	1.06047		16.761	17.259		0.7	0.712		10.5611	13.0257
	0.94689	1.05233		16.075	17.481		0.703	0.726		10.7006	13.355
	0.97746	1.03056		16.45	16.564		0.683	0.731		10.9821	12.4784
	0.94411	1.03956		17.216	17.629		0.685	0.685		11.1338	12.5536
	0.91844	1.03327		17.551	15.888		0.685	0.699		11.0419	11.4752
	0.95822	1.05899		17.07	16.986		0.7	0.692		11.4498	12.4338
	0.94645	1.0397		15.749	16.664		0.701	0.686		10.4488	11.8854
	0.98201	1.07448		15.65	17.378		0.693	0.663		11.0587	12.3796
	1.00575	1.04278		15.861	17.05		0.659	0.71		10.5125	12.6881
	0.94111	1.08186		17.307	17.54		0.708	0.683		11.5318	13.04
