# Supplementary material for: Tailoring vertical phase distribution of quasi-two-dimensional perovskite films via surface modification of hole-transporting layer
Source: Nat Commun. 2019 Feb 20;10:878. doi: 10.1038/s41467-019-08843-5 (PMC6382759; doi:10.1038/s41467-019-08843-5)
Supplement: Supplementary file 2 — Source Data [file 41467_2019_8843_MOESM2_ESM.zip › data source 20190129/Figure 4d.xlsx]

## Sheet: Sheet1
	the EQE of two dimensional perovskite solar cell based on different hole transporting layer
	PEDOT:PSS				BrB-PEDOT:PSS
	wavelength (nm)	EQE (%)			wavelength (nm)	EQE (%)
	299.982	10.3255			299.982	8.74747
	309.986	9.88612			309.986	10.0814
	320.016	14.285			320.016	11.303
	329.996	18.5366			329.996	17.8582
	340.002	27.357			340.002	25.6224
	349.995	35.8398			349.995	34.1979
	360.013	41.3447			360.013	40.322
	370.016	46.2651			370.016	45.4281
	380.006	47.8758			380.006	47.3042
	389.981	48.2746			389.981	47.6926
	400.017	50.6707			400.017	49.4476
	410	55.5874			410	54.2853
	420.004	61.8769			420.004	60.5801
	429.992	65.7403			429.992	65.85
	440.001	69.1463			440.001	70.5162
	449.993	70.2764			449.993	72.6138
	460.004	72.4883			460.004	74.055
	469.998	73.4784			469.998	75.8733
	480.01	74.155			480.01	76.593
	490.003	76.8477			490.003	78.6732
	500.014	76.8867			500.014	78.4977
	510.004	77.8488			510.004	79.8696
	520.012	79.4765			520.012	80.4489
	529.998	80.485			529.998	81.111
	540	81.0717			540	82.2219
	550.016	82.0307			550.016	82.8075
	560.01	81.0528			560.01	82.8424
	570.018	79.3795			570.018	80.6322
	580.002	79.2455			580.002	80.2536
	589.999	81.7236			589.999	81.5164
	600.008	78.3482			600.009	80.4125
	609.991	77.1909			609.991	78.507
	619.986	79.1898			619.986	78.8513
	629.99	74.9871			629.99	73.4522
	640.002	72.5743			640.002	72.8086
	649.989	71.0626			649.989	71.1719
	659.982	68.4349			659.982	68.4554
	669.984	68.7073			669.984	67.3161
	679.991	67.3047			679.991	65.8914
	690.005	65.2889			690.005	63.5293
	699.988	63.0095			699.988	60.5639
	710.01	60.1704			710.01	57.6428
	720.001	55.9433			720.001	52.3617
	729.995	52.3452			729.995	49.0138
	739.992	46.9285			739.992	42.6021
	749.989	38.5385			749.989	34.5202
	759.986	26.0894			759.986	22.7069
	769.984	13.6089			769.984	11.4802
	780.015	5.06922			780.015	4.02177
	790.009	1.59805			790.009	1.20791
	800	0.44841			800	0.37414
	809.988	0.17127			809.988	0.16603
	820.005	0.07549			820.005	0.05423
	830.017	0.02965			830.017	0.01033
	839.988	0.02321			839.988	0.02935
	849.985	0.07388			849.985	0.06293
	860.008	0.07068			860.008	0.06149
	869.988	0.04926			869.988	0.04457
	879.991	0.02584			879.991	0.02319
	890.014	0.01233			890.014	0.01153
	899.993	0.01133			899.993	0.0104
