# Supplementary material for: Tailoring vertical phase distribution of quasi-two-dimensional perovskite films via surface modification of hole-transporting layer
Source: Nat Commun. 2019 Feb 20;10:878. doi: 10.1038/s41467-019-08843-5 (PMC6382759; doi:10.1038/s41467-019-08843-5)
Supplement: Supplementary file 2 — Source Data [file 41467_2019_8843_MOESM2_ESM.zip › data source 20190129/figure 5a.xlsx]

## Sheet: Sheet1
	the dark J-V curve of two dimensional perovskite solars based on different hole-transporting layer
	PEDOT:PSS				BrB-PEDOT:PSS
	experimental				experimental
	voltage (V)	current density (mA cm^2)			voltage (V)	current density (mA cm^2)
	-1	0.01273			-1	0.00112
	-0.96	0.01252			-0.96	0.00107
	-0.92	0.01162			-0.92	0.00103
	-0.88	0.01154			-0.88	0.0009826
	-0.84	0.01113			-0.84	0.0009371
	-0.8	0.01008			-0.8	0.000892
	-0.76	0.00956			-0.76	0.0008465
	-0.72	0.0097			-0.72	0.000801
	-0.68	0.00867			-0.68	0.0007572
	-0.64	0.0082			-0.64	0.0007126
	-0.6	0.0077			-0.6	0.0006697
	-0.56	0.00718			-0.56	0.0006254
	-0.52	0.00673			-0.52	0.0005822
	-0.48	0.00619			-0.48	0.0005391
	-0.44	0.0056			-0.44	0.0004964
	-0.4	0.00505			-0.4	0.000454
	-0.36	0.00471			-0.36	0.0004106
	-0.32	0.00407			-0.32	0.0003678
	-0.28	0.00358			-0.28	0.000325
	-0.24	0.00302			-0.24	0.0002818
	-0.2	0.0025			-0.2	0.000238
	-0.16	0.002			-0.16	0.0001938
	-0.12	0.00148			-0.12	0.000149
	-0.08	0.000982			-0.08	0.0001045
	-0.04	0.0004922			-0.04	5.882e-05
	0	2.643e-05			0	1.27e-05
	0.04	0.00041605			0.04	3.34e-05
	0.08	0.0008425			0.08	8.127e-05
	0.12	0.0013			0.12	0.000129
	0.16	0.00177			0.16	0.0001777
	0.2	0.00229			0.2	0.0002271
	0.24	0.00284			0.24	0.0002771
	0.28	0.00338			0.28	0.0003282
	0.32	0.00387			0.32	0.0003799
	0.36	0.00444			0.36	0.0004326
	0.4	0.00512			0.4	0.0004862
	0.44	0.00578			0.44	0.0005408
	0.48	0.00664			0.48	0.0005981
	0.52	0.0075			0.52	0.000659
	0.56	0.00866			0.56	0.000729
	0.6	0.0101			0.6	0.0008203
	0.64	0.01191			0.64	0.0009747
	0.68	0.01449			0.68	0.00133
	0.72	0.01817			0.72	0.0023
	0.76	0.02381			0.76	0.00515
	0.8	0.0333			0.8	0.01363
	0.84	0.0506			0.84	0.03263
	0.88	0.08755			0.88	0.07214
	0.92	0.1557			0.92	0.1503
	0.96	0.27215			0.96	0.2658
	1	0.45575			1	0.4369
	1.04	0.8795			1.04	0.6592
	1.08	1.3875			1.08	0.9089
	1.12	2.154			1.12	1.32
	1.16	3.247			1.16	2
	1.2	4.7705			1.2	2.5
	1.24	7.325			1.24	3.7
	1.28	9.875			1.28	4.8
	1.32	13.19			1.32	6.4
	1.36	17.18			1.36	9
	1.4	21.73			1.4	10.3
	1.44	26.74			1.44	13.6
	1.48	32.135			1.48	16
	1.52	37.89			1.52	19
