# Supplementary material for: Tailoring vertical phase distribution of quasi-two-dimensional perovskite films via surface modification of hole-transporting layer
Source: Nat Commun. 2019 Feb 20;10:878. doi: 10.1038/s41467-019-08843-5 (PMC6382759; doi:10.1038/s41467-019-08843-5)
Supplement: Supplementary file 2 — Source Data [file 41467_2019_8843_MOESM2_ESM.zip › data source 20190129/figure 5b.xlsx]

## Sheet: Sheet1
	PEDOT:PSS			BrB-PEDOT:PSS
	voltage (V)	EQEEL (A.U.)		voltage (V)	EQEEL (A.U.)
	0	0		0	0
	0.1	0		0.1	0
	0.2	0		0.2	0
	0.3	0		0.3	0
	0.4	0		0.4	0
	0.5	0		0.5	0
	0.6	0		0.6	0
	0.7	0		0.7	0
	0.8	0		0.8	0
	0.9	0		0.9	0
	1	0		1	0
	1.2	0		1.2	0
	1.3	0.00113		1.3	0
	1.4	0.00123		1.4	0.00113
	1.5	0.00138		1.5	0.00131
	1.6	0.00139		1.6	0.00131
	1.7	0.0014		1.7	0.00138
	1.8	0.00142		1.8	0.00221
	1.9	0.00171		1.9	0.00433
	2	0.00173		2	0.00891
	2.1	0.00176		2.1	0.01397
	2.2	0.00177		2.2	0.02877
	2.3	0.00258		2.3	0.03868
	2.4	0.00309		2.4	0.04477
	2.5	0.00418		2.5	0.04533
