# Supplementary material for: Tailoring vertical phase distribution of quasi-two-dimensional perovskite films via surface modification of hole-transporting layer
Source: Nat Commun. 2019 Feb 20;10:878. doi: 10.1038/s41467-019-08843-5 (PMC6382759; doi:10.1038/s41467-019-08843-5)
Supplement: Supplementary file 2 — Source Data [file 41467_2019_8843_MOESM2_ESM.zip › data source 20190129/figure 5c.xlsx]

## Sheet: Sheet1
	PEDOT:PSS				BrB-PEDOT:PSS
	experimental				experimental
	delay time (ps)	-△A(OD)			delay time (ps)	-△A(OD)
	0.03634	0.04177			0.047	0.03578
	0.08433	0.01062			0.06968	0.0182
	0.15633	0.00868			0.091	0.000741383
	0.18568	0.04796			0.16167	0.10859
	0.25368	0.07025			0.203	0.01593
	0.29501	0.02041			0.29368	0.01824
	0.44035	0.01924			0.34035	0.05827
	0.55901	0.00643			0.49767	0.03331
	0.62566	0.05382			0.55901	0.00801
	0.69901	0.02895			0.69901	0.01835
	0.77767	0.04973			0.77634	0.0518
	0.955	0.06882			0.955	0.06688
	1.05502	0.1173			1.05502	0.01849
	1.163	0.09859			1.16435	0.08695
	1.40969	0.11286			1.40834	0.06297
	1.54702	0.1385			1.54702	0.08117
	1.69767	0.13604			1.69767	0.09926
	1.85768	0.16204			1.85901	0.07185
	2.03367	0.1212			2.03502	0.0348
	2.22435	0.0994			2.22567	0.06841
	2.43101	0.1402			2.43233	0.06991
	2.65633	0.19624			2.65633	0.04246
	2.89902	0.11292			2.89902	0.08198
	3.163	0.08349			3.163	0.10167
	3.44834	0.12871			3.44834	0.1116
	4.09233	0.14622			4.09233	0.01331
	4.45501	0.08049			4.45501	0.16314
	4.84968	0.14166			4.84968	0.07937
	5.27634	0.11128			5.27634	0.07414
	5.73901	0.12413			5.73901	0.06641
	6.23902	0.1585			6.23902	0.12525
	6.78167	0.13576			6.78302	0.10847
	7.37102	0.13966			7.37234	0.13333
	8.00967	0.13186			8.00967	0.15125
	8.70168	0.12155			8.70168	0.08886
	9.45102	0.11243			9.45102	0.09122
	10.2643	0.1333			10.2643	0.09353
	11.1443	0.1687			11.1443	0.08711
	12.099	0.15153			12.1004	0.16746
	13.135	0.21186			13.135	0.17936
	14.2563	0.13132			14.2563	0.12681
	15.471	0.12757			15.471	0.09166
	16.7897	0.15406			16.7897	0.08885
	18.2177	0.18198			18.2177	0.04838
	19.7643	0.15687			19.7643	0.14269
	21.443	0.12584			21.443	0.17047
	23.2603	0.14092			23.2603	0.07993
	25.2323	0.18925			25.2323	0.13918
	27.3683	0.1806			27.3683	0.19383
	29.683	0.21072			29.683	0.17059
	32.1923	0.18665			32.1923	0.1946
	34.9123	0.22432			34.9123	0.16119
	37.8603	0.18801			37.8603	0.23124
	41.055	0.22009			41.055	0.05319
	44.519	0.15137			44.5177	0.16422
	48.2724	0.22193			48.2724	0.22223
	52.339	0.22912			52.3403	0.22958
	56.7497	0.25287			56.7497	0.24331
	61.5297	0.25761			61.5297	0.19478
	66.711	0.1979			66.7097	0.2226
	72.3257	0.21456			72.3243	0.25264
	78.4097	0.28548			78.4097	0.226
	85.0057	0.24531			85.003	0.19917
	92.155	0.31825			92.155	0.1862
	99.9043	0.29979			99.9043	0.22005
	108.303	0.32574			108.303	0.20892
	117.406	0.29981			117.406	0.32541
	127.272	0.29424			127.272	0.29209
	137.966	0.34414			137.966	0.2588
	149.556	0.29953			149.556	0.29513
	162.119	0.34472			162.119	0.32416
	175.735	0.30656			175.734	0.37842
	190.494	0.29976			190.492	0.36163
	206.49	0.40108			206.49	0.34784
	223.827	0.46056			223.827	0.43535
	242.618	0.43826			242.618	0.43829
	262.986	0.41786			262.986	0.48855
	285.059	0.43835			285.06	0.48434
	308.987	0.43211			308.984	0.48918
	334.922	0.48785			334.923	0.49368
	363.031	0.52562			363.031	0.52289
	393.495	0.49325			393.495	0.50598
	426.518	0.53368			426.516	0.59513
	462.308	0.52537			462.307	0.5823
	501.1	0.56578			501.1	0.54703
	543.146	0.60268			543.144	0.61441
	588.718	0.62417			588.699	0.64964
	638.107	0.62891			638.083	0.6736
	691.644	0.6636			691.65	0.69688
	749.672	0.67676			749.644	0.76612
	812.563	0.75607			812.563	0.75355
	880.727	0.72955			880.73	0.8102
	954.615	0.76903			954.612	0.84749
	1034.69	0.77208			1034.69	0.84542
	1121.49	0.83963			1121.49	0.8435
	1215.57	0.84865			1215.57	0.90422
	1317.53	0.81948			1317.53	0.9309
	1428.04	0.88121			1428.05	0.88927
	1547.83	0.87754			1547.83	0.97612
	1677.66	0.89737			1677.66	0.99227
	1818.38	0.8832			1818.37	0.97129
	1970.88	0.94131			1970.9	0.96972
	2136.21	0.88946			2136.21	0.93212
	2315.39	0.90295			2315.39	0.98058
	2509.59	0.9379			2509.59	0.94699
	2720.08	0.90826			2720.08	0.98554
	2948.23	1			2948.22	0.97874
	3463.52	0.91058			3463.52	0.95021
	3754.01	0.91917			3754.01	0.89967
	4068.86	0.88948			4068.86	0.87728
	4780	0.88362			4780	0.86866
	5180.9	0.8413			5180.9	0.7498
	5615.43	0.87752			5615.43	0.76963
	6086.39	0.89267			6086.39	0.72748
	6596.85	0.88811			6596.85	0.75099
	7150.13	0.80648			7150.13	0.62548
	7749.8	0.79292			7749.8	0.61869
