# Supplementary material for: Tailoring vertical phase distribution of quasi-two-dimensional perovskite films via surface modification of hole-transporting layer
Source: Nat Commun. 2019 Feb 20;10:878. doi: 10.1038/s41467-019-08843-5 (PMC6382759; doi:10.1038/s41467-019-08843-5)
Supplement: Supplementary file 2 — Source Data [file 41467_2019_8843_MOESM2_ESM.zip › data source 20190129/figure 5d.xlsx]

## Sheet: Sheet1
	PEDOT:PSS				BrB-PEDOT:PSS
	experimental				experimental
	delay time (ps)	-△A(OD)			delay time (ps)	-△A(OD)
	0.69734	0.00455			0.69866	0.00538
	0.772	0.00452			0.77734	0.00533
	0.86267	0.00463			0.86267	0.00545
	0.956	0.00455			0.956	0.00528
	1.056	0.00467			1.056	0.00533
	1.164	0.00457			1.16265	0.0053
	1.28134	0.00461			1.28134	0.00535
	1.40934	0.00469			1.40934	0.00533
	1.54799	0.00459			1.54799	0.00537
	1.69732	0.00466			1.69732	0.00536
	1.86001	0.00467			1.86001	0.00538
	2.03599	0.00459			2.03599	0.00535
	2.22668	0.00459			2.22668	0.00535
	2.43201	0.00465			2.43333	0.00532
	2.65733	0.00466			2.65733	0.00538
	2.89999	0.00457			2.89999	0.00541
	3.16667	0.00467			3.164	0.00532
	3.44934	0.00455			3.44934	0.00539
	3.75866	0.00471			3.75866	0.00534
	4.09333	0.00451			4.09333	0.00532
	4.45733	0.00459			4.45733	0.0054
	4.85068	0.00463			4.85068	0.00525
	5.27866	0.00459			5.27866	0.00549
	5.74133	0.00466			5.74133	0.00538
	6.24266	0.00457			6.24266	0.00537
	6.78666	0.00463			6.78666	0.00539
	7.37199	0.00467			7.37466	0.00534
	8.01334	0.00469			8.01334	0.00538
	8.70533	0.00471			8.70401	0.0054
	9.45601	0.00467			9.45601	0.00541
	10.2693	0.00462			10.2693	0.00543
	11.1507	0.00459			11.1493	0.00542
	12.1053	0.00464			12.1067	0.00536
	13.1413	0.00476			13.1413	0.00537
	14.264	0.00461			14.264	0.00538
	15.4813	0.0045			15.4813	0.00548
	16.8	0.0046			16.8	0.00532
	18.2293	0.00463			18.2293	0.00532
	19.7773	0.00465			19.7773	0.00536
	21.456	0.00471			21.4573	0.00535
	23.276	0.00458			23.276	0.0054
	25.2467	0.00456			25.2467	0.00541
	27.3867	0.00464			27.3853	0.00544
	29.7027	0.00458			29.704	0.00537
	32.2147	0.00475			32.216	0.0055
	34.9387	0.00457			34.9387	0.00541
	37.888	0.00469			37.8893	0.00539
	41.0867	0.00458			41.0853	0.00538
	44.5533	0.00474			44.5533	0.00541
	48.3093	0.00482			48.3107	0.00535
	52.384	0.00466			52.3827	0.00545
	56.7947	0.00483			56.7973	0.00543
	61.5813	0.00475			61.5813	0.00545
	66.7693	0.00477			66.7693	0.00547
	72.388	0.00478			72.388	0.00558
	78.4813	0.00476			78.48	0.00563
	85.084	0.00476			85.0827	0.00557
	92.2347	0.00477			92.2387	0.00549
	99.9987	0.00477			99.9987	0.00554
	108.407	0.00498			108.407	0.00561
	117.52	0.0049			117.52	0.00566
	127.395	0.00504			127.397	0.00559
	138.104	0.00493			138.103	0.0057
	149.708	0.00498			149.708	0.00562
	162.285	0.00503			162.285	0.00575
	175.919	0.00507			175.919	0.0057
	190.696	0.0051			190.695	0.00568
	206.712	0.00503			206.712	0.00573
	224.069	0.00512			224.071	0.0058
	242.887	0.00525			242.887	0.00565
	263.28	0.0052			263.281	0.00563
	285.377	0.00531			285.376	0.00585
	309.339	0.00518			309.34	0.00593
	335.311	0.00527			335.313	0.00587
	363.456	0.00528			363.455	0.00588
	393.973	0.00534			393.969	0.00585
	427.029	0.00537			427.031	0.00585
	462.873	0.00543			462.873	0.00583
	501.719	0.00546			501.711	0.00585
	543.827	0.0054			543.824	0.00586
	589.455	0.00559			589.452	0.00582
	638.932	0.00562			638.932	0.00578
	692.536	0.00557			692.541	0.00585
	750.648	0.00552			750.645	0.00578
	813.647	0.00555			813.645	0.00589
	881.915	0.00546			881.913	0.00583
	955.911	0.00564			955.911	0.00577
	1036.12	0.00569			1036.11	0.00571
	1123.05	0.0057			1123.05	0.00577
	1217.27	0.00571			1217.28	0.00562
	1319.4	0.00556			1319.4	0.00559
	1430.1	0.00567			1430.1	0.00552
	1550.07	0.00565			1550.08	0.00533
	1680.12	0.00579			1680.12	0.00534
	1821.06	0.00568			1821.05	0.00534
	1973.83	0.00552			1973.84	0.00514
	2139.44	0.00566			2139.44	0.0051
	2318.93	0.00558			2318.93	0.00495
	2513.47	0.00561			2513.46	0.00477
	2724.32	0.00568			2724.32	0.0047
	2952.86	0.00563			2952.86	0.00451
	3200.58	0.00548			3200.57	0.00432
	3469.07	0.00533			3469.07	0.00419
	3760.09	0.00533			3760.08	0.00409
	4075.51	0.00521			4075.51	0.0039
	4417.4	0.00529			4417.4	0.00367
	4787.96	0.00504			4787.96	0.00335
	5189.6	0.00496			5189.6	0.0031
	5624.94	0.005			5624.94	0.00293
	6096.8	0.00494			6096.8	0.00268
	6608.23	0.00476			6608.23	0.00247
	7162.56	0.0046			7162.57	0.00221
	7763.4	0.00453			7763.4	0.00193
