# Supplementary material for: Tailoring vertical phase distribution of quasi-two-dimensional perovskite films via surface modification of hole-transporting layer
Source: Nat Commun. 2019 Feb 20;10:878. doi: 10.1038/s41467-019-08843-5 (PMC6382759; doi:10.1038/s41467-019-08843-5)
Supplement: Supplementary file 2 — Source Data [file 41467_2019_8843_MOESM2_ESM.zip › data source 20190129/figure S10.xlsx]

## Sheet: Sheet1
	the hysterisis of two dimensional perovskite based on BrB-PEDOT:PSS hole transporing layer
	0.4V/S			0.2V/S			0.1V/S			0.05V/S			0.02 v/s
	voltage (V)	curent density (mA cm^2)		voltage (V)	curent density (mA cm^2)		voltage (V)	curent density (mA cm^2)		voltage (V)	curent density (mA cm^2)		voltage (V)	curent density (mA cm^2)
	1.2	7.8852		1.2	6.642		1.2	11.2757		1.2	7.77083		1.2	10.9763
	1.16	5.73		1.18	6.0264		1.19	11.5441		1.195	8.01838		1.198	13.7375
	1.12	3.5304		1.16	5.3028		1.18	11.0846		1.19	8.17525		1.196	14.0375
	1.08	1.3452		1.14	4.404		1.17	10.2892		1.185	8.22549		1.194	14.1625
	1.04	-0.91344		1.12	3.4656		1.16	9.36152		1.18	8.18137		1.192	14.175
	1	-3.312		1.1	2.49		1.15	8.41299		1.175	8.0527		1.19	14.1125
	0.96	-5.8524		1.08	1.4916		1.14	7.47549		1.17	7.86152		1.188	13.9875
	0.92	-8.406		1.06	0.47232		1.13	6.58088		1.165	7.62623		1.186	13.8125
	0.88	-10.8588		1.04	-0.58476		1.12	5.73529		1.16	7.35049		1.184	13.6
	0.84	-13.044		1.02	-1.6872		1.11	4.93505		1.155	7.05392		1.182	13.375
	0.8	-14.712		1	-2.8236		1.1	4.17525		1.15	6.73529		1.18	13.1375
	0.76	-15.756		0.98	-3.9756		1.09	3.44608		1.145	6.40196		1.178	12.875
	0.72	-16.308		0.96	-5.13		1.08	2.74755		1.14	6.06495		1.176	12.6125
	0.68	-16.572		0.94	-6.3408		1.07	2.06618		1.135	5.72549		1.174	12.335
	0.64	-16.68		0.92	-7.56		1.06	1.39828		1.13	5.38113		1.172	12.06
	0.6	-16.68		0.9	-8.7996		1.05	0.66422		1.125	5.04044		1.17	11.7675
	0.56	-16.752		0.88	-10.0008		1.04	-0.02853		1.12	4.70343		1.168	11.5213
	0.52	-16.716		0.86	-11.1624		1.03	-0.73934		1.115	4.36765		1.166	11.25
	0.48	-16.716		0.84	-12.276		1.02	-1.43873		1.11	4.03431		1.164	10.97
	0.44	-16.728		0.82	-13.284		1.01	-2.07353		1.105	3.70588		1.162	10.6975
	0.4	-16.716		0.8	-14.148		1	-2.71446		1.1	3.37868		1.16	10.42
	0.36	-16.716		0.78	-14.88		0.99	-3.3701		1.095	3.05637		1.158	10.1525
	0.32	-16.716		0.76	-15.456		0.98	-4.04044		1.09	2.73407		1.156	9.88875
	0.28	-16.728		0.74	-15.876		0.97	-4.71324		1.085	2.41667		1.154	9.6225
	0.24	-16.716		0.72	-16.2		0.96	-5.39706		1.08	2.10172		1.152	9.36375
	0.2	-16.716		0.7	-16.44		0.95	-6.08088		1.075	1.78676		1.15	9.1125
	0.16	-16.728		0.68	-16.572		0.94	-6.77328		1.07	1.47304		1.148	8.86125
	0.12	-16.728		0.66	-16.68		0.93	-7.47059		1.065	1.15858		1.146	8.61625
	0.08	-16.728		0.64	-16.764		0.92	-8.15931		1.06	0.81667		1.144	8.37625
	0.04	-16.716		0.62	-16.788		0.91	-8.84804		1.055	0.50895		1.142	8.13875
	0	-16.728		0.6	-16.8		0.9	-9.51716		1.05	0.20037		1.14	7.9075
	-0.04	-16.74		0.58	-16.8		0.89	-10.1654		1.045	-0.17414		1.138	7.685
	-0.08	-16.752		0.56	-16.824		0.88	-10.8162		1.04	-0.47341		1.136	7.46125
	-0.12	-16.728		0.54	-16.824		0.87	-11.4314		1.035	-0.77745		1.134	7.2425
	0.58	-16.01		0.52	-16.836		0.86	-12.0257		1.03	-1.08971		1.132	7.03125
	0.6	-16		0.5	-16.824		0.85	-12.6348		1.025	-1.43873		1.13	6.82125
	0.62	-15.99		0.48	-16.836		0.84	-13.1618		1.02	-1.75368		1.128	6.61625
	0.64	-15.98		0.46	-16.824		0.83	-13.652		1.015	-2.06863		1.126	6.41375
	0.66	-15.97		0.44	-16.836		0.82	-14.0809		1.01	-2.38725		1.124	6.21375
	0.68	-15.95		0.42	-16.824		0.81	-14.473		1.005	-2.70956		1.122	6.02375
	0.7	-15.91		0.4	-16.824		0.8	-14.8162		1	-3.04044		1.12	5.8325
	0.72	-15.86		0.38	-16.8		0.79	-15.1348		0.995	-3.37377		1.118	5.64625
	0.74	-15.82		0.36	-16.812		0.78	-15.4167		0.99	-3.70711		1.116	5.46625
	0.76	-15.76		0.34	-16.812		0.77	-15.674		0.985	-4.04779		1.114	5.2825
	0.78	-15.69		0.32	-16.824		0.76	-15.8701		0.98	-4.38603		1.112	5.105
	0.8	-15.61		0.3	-16.812		0.75	-16.0417		0.975	-4.72794		1.11	4.93
	0.82	-15.46		0.28	-16.812		0.74	-16.1765		0.97	-5.0723		1.108	4.75625
	0.84	-15.27		0.26	-16.776		0.73	-16.299		0.965	-5.42034		1.106	4.58625
	0.86	-14.98		0.24	-16.812		0.72	-16.3848		0.96	-5.76716		1.104	4.42
	0.88	-14.59		0.22	-16.824		0.71	-16.4828		0.955	-6.12255		1.102	4.2525
	0.9	-14.08		0.2	-16.824		0.7	-16.5441		0.95	-6.46691		1.1	4.08875
	0.92	-13.39		0.18	-16.812		0.69	-16.5931		0.945	-6.81863		1.098	3.93
	0.94	-12.51		0.16	-16.824		0.68	-16.6177		0.94	-7.16544		1.096	3.77
	0.96	-11.43		0.14	-16.836		0.67	-16.6544		0.935	-7.51838		1.094	3.6125
	0.98	-10.15		0.12	-16.8		0.66	-16.6789		0.93	-7.86275		1.092	3.4575
	1	-8.705		0.1	-16.812		0.65	-16.7279		0.925	-8.20956		1.09	3.30125
	1.02	-7.138		0.08	-16.8		0.64	-16.7279		0.92	-8.55147		1.088	3.15
	1.04	-5.466		0.06	-16.812		0.63	-16.7524		0.915	-8.88971		1.086	2.99875
	1.06	-3.735		0.04	-16.812		0.62	-16.7524		0.91	-9.23897		1.084	2.8475
	1.08	-1.975		0.02	-16.824		0.61	-16.7524		0.905	-9.56985		1.082	2.69875
	1.1	-0.1999		0	-16.824		0.6	-16.777		0.9	-9.90319		1.08	2.55125
	1.12	1.556		-0.02	-16.8		0.59	-16.7647		0.895	-10.2378		1.078	2.4025
	1.14	3.22		-0.04	-16.8		0.58	-16.777		0.89	-10.5503		1.076	2.2575
	1.16	4.792		-0.06	-16.812		0.57	-16.7647		0.885	-10.875		1.074	2.1125
	1.18	6.346		-0.08	-16.824		0.56	-16.7647		0.88	-11.1838		1.072	1.96625
	1.2	7.927		-0.1	-16.812		0.55	-16.7647		0.875	-11.4939		1.07	1.82125
				--	--		0.54	-16.777		0.87	-11.7978		1.068	1.67625
				--	--		0.53	-16.777		0.865	-12.087		1.066	1.53375
				--	--		0.52	-16.7892		0.86	-12.402		1.064	1.39125
				--	--		0.51	-16.7892		0.855	-12.6716		1.062	1.24763
				--	--		0.5	-16.777		0.85	-12.9289		1.06	1.09112
				--	--		0.49	-16.7892		0.845	-13.1863		1.058	0.9555
				--	--		0.48	-16.7892		0.84	-13.4191		1.056	0.81675
				--	--		0.47	-16.7892		0.835	-13.652		1.054	0.678
				--	--		0.46	-16.7892		0.83	-13.8603		1.052	0.53863
				--	--		0.45	-16.8137		0.825	-14.0809		1.05	0.39575
				--	--		0.44	-16.8137		0.82	-14.277		1.048	0.25588
				--	--		0.43	-16.8137		0.815	-14.473		1.046	0.10229
				--	--		0.42	-16.8137		0.81	-14.6569		1.044	-0.03772
				--	--		0.41	-16.8137		0.805	-14.8284		1.042	-0.19788
				--	--		0.4	-16.8137		0.8	-14.9878		1.04	-0.33037
				--	--		0.39	-16.8137		0.795	-15.1226		1.038	-0.4665
				--	--		0.38	-16.8015		0.79	-15.2696		1.036	-0.60413
				--	--		0.37	-16.826		0.785	-15.4167		1.034	-0.74087
				--	--		0.36	-16.8015		0.78	-15.527		1.032	-0.88262
				--	--		0.35	-16.8137		0.775	-15.6495		1.03	-0.63488
				--	--		0.34	-16.777		0.77	-15.7476		1.028	-1.03313
				--	--		0.33	-16.8015		0.765	-15.8333		1.026	-1.15663
				--	--		0.32	-16.8015		0.76	-15.9069		1.024	-1.29875
				--	--		0.31	-16.8137		0.755	-15.9926		1.022	-1.42125
				--	--		0.3	-16.8137		0.75	-16.0784		1.02	-1.54375
				--	--		0.29	-16.8382		0.745	-16.1274		1.018	-1.66625
				--	--		0.28	-16.8505		0.74	-16.201		1.016	-1.79125
				--	--		0.27	-16.8505		0.735	-16.25		1.014	-1.915
				--	--		0.26	-16.8505		0.73	-16.299		1.012	-2.04125
				--	--		0.25	-16.8505		0.725	-16.3358		1.01	-2.17
				--	--		0.24	-16.8505		0.72	-16.3603		1.008	-2.295
				--	--		0.23	-16.8505		0.715	-16.4093		1.006	-2.42125
				--	--		0.22	-16.8382		0.71	-16.4216		1.004	-2.55
				--	--		0.21	-16.826		0.705	-16.4706		1.002	-2.6775
				--	--		0.2	-16.8382		0.7	-16.4828		1	-2.805
				--	--		0.19	-16.826		0.695	-16.5073		0.998	-2.93375
				--	--		0.18	-16.8505		0.69	-16.5441		0.996	-3.06125
				--	--		0.17	-16.8382		0.685	-16.5564		0.994	-3.19125
				--	--		0.16	-16.8627		0.68	-16.5441		0.992	-3.32125
				--	--		0.15	-16.8505		0.675	-16.5564		0.99	-3.45125
				--	--		0.14	-16.8627		0.67	-16.5564		0.988	-3.535
				--	--		0.13	-16.8627		0.665	-16.5931		0.986	-3.56
				--	--		0.12	-16.8627		0.66	-16.6177		0.984	-3.67875
				--	--		0.11	-16.875		0.655	-16.6177		0.982	-3.8025
				--	--		0.1	-16.875		0.65	-16.6422		0.98	-3.92625
				--	--		0.09	-16.875		0.645	-16.6422		0.978	-4.05125
				--	--		0.08	-16.8505		0.64	-16.6544		0.976	-4.17625
				--	--		0.07	-16.8627		0.635	-16.6667		0.974	-4.30125
				--	--		0.06	-16.8627		0.63	-16.6544		0.972	-4.42875
				--	--		0.05	-16.8873		0.625	-16.6667		0.97	-4.555
				--	--		0.04	-16.8873		0.62	-16.6544		0.968	-4.67875
				--	--		0.03	-16.875		0.615	-16.6667		0.966	-4.8
				--	--		0.02	-16.875		0.61	-16.6912		0.964	-4.92625
				--	--		0.01	-16.8627		0.605	-16.6912		0.962	-5.05
				--	--		0	-16.875		0.6	-16.7034		0.96	-5.17875
				--	--		-0.01	-16.875		0.595	-16.6912		0.958	-5.30625
				--	--		-0.02	-16.875		0.59	-16.7034		0.956	-5.42875
				--	--		-0.03	-16.875		0.585	-16.7034		0.954	-5.555
				--	--		-0.04	-16.8873		0.58	-16.6912		0.952	-5.67875
				--	--		-0.05	-16.875		0.575	-16.6912		0.95	-5.80625
				--	--		-0.06	-16.8995		0.57	-16.6912		0.948	-5.9325
				--	--		-0.07	-16.8873		0.565	-16.7034		0.946	-6.06125
				--	--		-0.08	-16.8995		0.56	-16.7157		0.944	-6.185
				--	--		-0.09	-16.8995		0.555	-16.7157		0.942	-6.30375
				--	--		-0.1	-16.8873		0.55	-16.7157		0.94	-6.43125
				--	--					0.545	-16.7034		0.938	-6.5575
										0.54	-16.7157		0.936	-6.68375
										0.535	-16.7157		0.934	-6.80625
										0.53	-16.7279		0.932	-6.9325
										0.525	-16.7279		0.93	-7.06
										0.52	-16.7279		0.928	-7.185
										0.515	-16.7402		0.926	-7.31
										0.51	-16.7279		0.924	-7.4375
										0.505	-16.7402		0.922	-7.5625
										0.5	-16.7157		0.92	-7.69
										0.495	-16.7157		0.918	-7.815
										0.49	-16.7279		0.916	-7.9325
										0.485	-16.7279		0.914	-8.09875
										0.48	-16.7279		0.912	-8.20375
										0.475	-16.7279		0.91	-8.32625
										0.47	-16.7279		0.908	-8.4475
										0.465	-16.7524		0.906	-8.5775
										0.46	-16.7402		0.904	-8.6925
										0.455	-16.7279		0.902	-8.81625
										0.45	-16.7402		0.9	-8.94625
										0.445	-16.7402		0.898	-9.06875
										0.44	-16.7524		0.896	-9.1875
										0.435	-16.7647		0.894	-9.31125
										0.43	-16.7524		0.892	-9.42875
										0.425	-16.7647		0.89	-9.5475
										0.42	-16.7402		0.888	-9.66875
										0.415	-16.7524		0.886	-9.78625
										0.41	-16.7647		0.884	-9.89625
										0.405	-16.7524		0.882	-10.0225
										0.4	-16.7524		0.88	-10.1412
										0.395	-16.7524		0.878	-10.255
										0.39	-16.7647		0.876	-10.3675
										0.385	-16.7647		0.874	-10.4787
										0.38	-16.7647		0.872	-10.5962
										0.375	-16.777		0.87	-10.715
										0.37	-16.777		0.868	-10.83
										0.365	-16.7647		0.866	-10.9337
										0.36	-16.7647		0.864	-11.0425
										0.355	-16.7524		0.862	-11.16
										0.35	-16.7524		0.86	-11.2625
										0.345	-16.7402		0.858	-11.3763
										0.34	-16.7524		0.856	-11.4863
										0.335	-16.7524		0.854	-11.5938
										0.33	-16.7647		0.852	-11.9475
										0.325	-16.7647		0.85	-12.0375
										0.32	-16.777		0.848	-12.1562
										0.315	-16.7647		0.846	-12.25
										0.31	-16.7647		0.844	-12.3588
										0.305	-16.7647		0.842	-12.4775
										0.3	-16.777		0.84	-12.5625
										0.295	-16.7892		0.838	-12.6625
										0.29	-16.7892		0.836	-12.775
										0.285	-16.7892		0.834	-12.8625
										0.28	-16.7892		0.832	-12.95
										0.275	-16.7892		0.83	-13.0625
										0.27	-16.7892		0.828	-13.1375
										0.265	-16.777		0.826	-13.25
										0.26	-16.7892		0.824	-13.325
										0.255	-16.7892		0.822	-13.4125
										0.25	-16.7892		0.82	-13.5
										0.245	-16.8015		0.818	-13.5875
										0.24	-16.777		0.816	-13.675
										0.235	-16.7892		0.814	-13.75
										0.23	-16.7892		0.812	-13.8375
										0.225	-16.7892		0.81	-13.9125
										0.22	-16.7892		0.808	-14
										0.215	-16.7892		0.806	-14.0875
										0.21	-16.7892		0.804	-14.1625
										0.205	-16.8015		0.802	-14.2375
										0.2	-16.7892		0.8	-14.3
										0.195	-16.7892		0.798	-14.3875
										0.19	-16.777		0.796	-14.45
										0.185	-16.7892		0.794	-14.5125
										0.18	-16.8015		0.792	-14.575
										0.175	-16.7892		0.79	-14.65
										0.17	-16.8137		0.788	-14.725
										0.165	-16.8015		0.786	-14.7875
										0.16	-16.8137		0.784	-14.8375
										0.155	-16.8137		0.782	-14.9125
										0.15	-16.8137		0.78	-14.975
										0.145	-16.8015		0.778	-15.0125
										0.14	-16.8015		0.776	-15.0875
										0.135	-16.8015		0.774	-15.1375
										0.13	-16.8015		0.772	-15.1875
										0.125	-16.826		0.77	-15.2375
										0.12	-16.826		0.768	-15.2875
										0.115	-16.8137		0.766	-15.325
										0.11	-16.826		0.764	-15.375
										0.105	-16.8137		0.762	-15.4375
										0.1	-16.826		0.76	-15.475
										0.095	-16.8015		0.758	-15.5125
										0.09	-16.8137		0.756	-15.55
										0.085	-16.8015		0.754	-15.6
										0.08	-16.8015		0.752	-15.65
										0.075	-16.8015		0.75	-15.675
										0.07	-16.8137		0.748	-15.725
										0.065	-16.826		0.746	-15.75
										0.06	-16.8382		0.744	-15.7875
										0.055	-16.8137		0.742	-15.825
										0.05	-16.826		0.74	-15.8375
										0.045	-16.8137		0.738	-15.9375
										0.04	-16.826		0.736	-15.95
										0.035	-16.826		0.734	-16
										0.03	-16.826		0.732	-16.0125
										0.025	-16.8137		0.73	-16.05
										0.02	-16.826		0.728	-16.075
										0.015	-16.826		0.726	-16.1
										0.01	-16.8382		0.724	-16.125
										0.005	-16.8137		0.722	-16.1625
										0	-16.826		0.72	-16.175
										-0.005	-16.826		0.718	-16.2
										-0.01	-16.826		0.716	-16.225
										-0.015	-16.8137		0.714	-16.2375
										-0.02	-16.826		0.712	-16.2625
										-0.025	-16.826		0.71	-16.2875
										-0.03	-16.826		0.708	-16.2875
										-0.035	-16.826		0.706	-16.3125
										-0.04	-16.826		0.704	-16.3375
										-0.045	-16.8382		0.702	-16.35
										-0.05	-16.826		0.7	-16.3625
										-0.055	-16.826		0.698	-16.375
										-0.06	-16.8382		0.696	-16.4
										-0.065	-16.8382		0.694	-16.4125
										-0.07	-16.826		0.692	-16.4125
										-0.075	-16.8137		0.69	-16.425
										-0.08	-16.8382		0.688	-16.4375
										-0.085	-16.8382		0.686	-16.475
										-0.09	-16.8505		0.684	-16.4875
										-0.095	-16.8382		0.682	-16.5
										-0.1	-16.8382		0.68	-16.5
													0.678	-16.5125
													0.676	-16.5375
													0.674	-16.55
													0.672	-16.5375
													0.67	-16.55
													0.668	-16.5375
													0.666	-16.5625
													0.664	-16.5625
													0.662	-16.575
													0.66	-16.575
													0.658	-16.5875
													0.656	-16.6
													0.654	-16.6125
													0.652	-16.6125
													0.65	-16.6125
													0.648	-16.625
													0.646	-16.6375
													0.644	-16.6375
													0.642	-16.65
													0.64	-16.6375
													0.638	-16.65
													0.636	-16.6625
													0.634	-16.6625
													0.632	-16.6625
													0.63	-16.65
													0.628	-16.6625
													0.626	-16.6625
													0.624	-16.6875
													0.622	-16.6875
													0.62	-16.675
													0.618	-16.6875
													0.616	-16.6875
													0.614	-16.6875
													0.612	-16.7
													0.61	-16.6875
													0.608	-16.7
													0.606	-16.6875
													0.604	-16.7125
													0.602	-16.6875
													0.6	-16.7125
													0.598	-16.7125
													0.596	-16.7
													0.594	-16.725
													0.592	-16.7125
													0.59	-16.7125
													0.588	-16.7125
													0.586	-16.7125
													0.584	-16.7375
													0.582	-16.7375
													0.58	-16.75
													0.578	-16.7375
													0.576	-16.75
													0.574	-16.7375
													0.572	-16.7375
													0.57	-16.7375
													0.568	-16.75
													0.566	-16.7375
													0.564	-16.75
													0.562	-16.75
													0.56	-16.7375
													0.558	-16.75
													0.556	-16.75
													0.554	-16.7375
													0.552	-16.725
													0.55	-16.7375
													0.548	-16.7375
													0.546	-16.7375
													0.544	-16.725
													0.542	-16.7625
													0.54	-16.75
													0.538	-16.7625
													0.536	-16.75
													0.534	-16.75
													0.532	-16.7625
													0.53	-16.75
													0.528	-16.775
													0.526	-16.7625
													0.524	-16.775
													0.522	-16.7625
													0.52	-16.7625
													0.518	-16.7625
													0.516	-16.7625
													0.514	-16.7375
													0.512	-16.7375
													0.51	-16.7625
													0.508	-16.7625
													0.506	-16.775
													0.504	-16.7875
													0.502	-16.775
													0.5	-16.775
													0.498	-16.775
													0.496	-16.7875
													0.494	-16.7625
													0.492	-16.7625
													0.49	-16.775
													0.488	-16.775
													0.486	-16.7875
													0.484	-16.775
													0.482	-16.7625
													0.48	-16.7875
													0.478	-16.7875
													0.476	-16.775
													0.474	-16.775
													0.472	-16.775
													0.47	-16.775
													0.468	-16.775
													0.466	-16.7875
													0.464	-16.775
													0.462	-16.7875
													0.46	-16.7875
													0.458	-16.7875
													0.456	-16.7875
													0.454	-16.7875
													0.452	-16.7875
													0.45	-16.7875
													0.448	-16.8
													0.446	-16.8
													0.444	-16.8
													0.442	-16.8
													0.44	-16.8
													0.438	-16.8125
													0.436	-16.8125
													0.434	-16.8
													0.432	-16.8
													0.43	-16.8
													0.428	-16.7875
													0.426	-16.7875
													0.424	-16.8
													0.422	-16.8
													0.42	-16.7875
													0.418	-16.8
													0.416	-16.8
													0.414	-16.8125
													0.412	-16.8125
													0.41	-16.8125
													0.408	-16.8125
													0.406	-16.8
													0.404	-16.8125
													0.402	-16.8125
													0.4	-16.8
													0.398	-16.8125
													0.396	-16.8
													0.394	-16.7875
													0.392	-16.8125
													0.39	-16.8
													0.388	-16.8125
													0.386	-16.8125
													0.384	-16.8125
													0.382	-16.8125
													0.38	-16.8125
													0.378	-16.8125
													0.376	-16.8125
													0.374	-16.7875
													0.372	-16.825
													0.37	-16.8125
													0.368	-16.8125
													0.366	-16.8125
													0.364	-16.825
													0.362	-16.8
													0.36	-16.8125
													0.358	-16.8375
													0.356	-16.825
													0.354	-16.8125
													0.352	-16.8125
													0.35	-16.825
													0.348	-16.825
													0.346	-16.8
													0.344	-16.8125
													0.342	-16.825
													0.34	-16.825
													0.338	-16.8375
													0.336	-16.8375
													0.334	-16.8375
													0.332	-16.825
													0.33	-16.8125
													0.328	-16.825
													0.326	-16.8125
													0.324	-16.825
													0.322	-16.7875
													0.32	-16.825
													0.318	-16.8125
													0.316	-16.8125
													0.314	-16.8125
													0.312	-16.825
													0.31	-16.825
													0.308	-16.825
													0.306	-16.8375
													0.304	-16.8375
													0.302	-16.8125
													0.3	-16.8125
													0.298	-16.825
													0.296	-16.825
													0.294	-16.825
													0.292	-16.8375
													0.29	-16.8375
													0.288	-16.85
													0.286	-16.825
													0.284	-16.825
													0.282	-16.825
													0.28	-16.825
													0.278	-16.825
													0.276	-16.85
													0.274	-16.8375
													0.272	-16.825
													0.27	-16.825
													0.268	-16.8375
													0.266	-16.825
													0.264	-16.8375
													0.262	-16.8375
													0.26	-16.825
													0.258	-16.8375
													0.256	-16.8375
													0.254	-16.8375
													0.252	-16.85
													0.25	-16.8375
													0.248	-16.85
													0.246	-16.8375
													0.244	-16.825
													0.242	-16.825
													0.24	-16.825
													0.238	-16.8375
													0.236	-16.85
													0.234	-16.8375
													0.232	-16.8375
													0.23	-16.825
													0.228	-16.85
													0.226	-16.85
													0.224	-16.85
													0.222	-16.85
													0.22	-16.825
													0.218	-16.8375
													0.216	-16.8375
													0.214	-16.8625
													0.212	-16.85
													0.21	-16.8375
													0.208	-16.85
													0.206	-16.85
													0.204	-16.85
													0.202	-16.85
													0.2	-16.8625
													0.198	-16.8625
													0.196	-16.85
													0.194	-16.85
													0.192	-16.8625
													0.19	-16.85
													0.188	-16.85
													0.186	-16.8375
													0.184	-16.8375
													0.182	-16.85
													0.18	-16.8625
													0.178	-16.85
													0.176	-16.85
													0.174	-16.85
													0.172	-16.85
													0.17	-16.8625
													0.168	-16.875
													0.166	-16.8875
													0.164	-16.8875
													0.162	-16.8625
													0.16	-16.85
													0.158	-16.8625
													0.156	-16.8625
													0.154	-16.8625
													0.152	-16.8625
													0.15	-16.8625
													0.148	-16.8625
													0.146	-16.8625
													0.144	-16.8625
													0.142	-16.8625
													0.14	-16.8625
													0.138	-16.8625
													0.136	-16.8875
													0.134	-16.8875
													0.132	-16.9
													0.13	-16.8875
													0.128	-16.8875
													0.126	-16.8875
													0.124	-16.875
													0.122	-16.875
													0.12	-16.875
													0.118	-16.875
													0.116	-16.8625
													0.114	-16.8625
													0.112	-16.875
													0.11	-16.875
													0.108	-16.85
													0.106	-16.8625
													0.104	-16.8625
													0.102	-16.85
													0.1	-16.8625
													0.098	-16.8625
													0.096	-16.8625
													0.094	-16.875
													0.092	-16.9
													0.09	-16.8875
													0.088	-16.8875
													0.086	-16.9
													0.084	-16.9
													0.082	-16.8875
													0.08	-16.8875
													0.078	-16.8875
													0.076	-16.875
													0.074	-16.9
													0.072	-16.8875
													0.07	-16.875
													0.068	-16.8875
													0.066	-16.8875
													0.064	-16.9
													0.062	-16.8875
													0.06	-16.8875
													0.058	-16.875
													0.056	-16.8625
													0.054	-16.875
													0.052	-16.8875
													0.05	-16.9
													0.048	-16.8875
													0.046	-16.9
													0.044	-16.8875
													0.042	-16.8875
													0.04	-16.9
													0.038	-16.875
													0.036	-16.8875
													0.034	-16.875
													0.032	-16.875
													0.03	-16.8875
													0.028	-16.875
													0.026	-16.8625
													0.024	-16.875
													0.022	-16.8875
													0.02	-16.9
													0.018	-16.9125
													0.016	-16.9125
													0.014	-16.9125
													0.012	-16.925
													0.01	-16.9125
													0.008	-16.9375
													0.006	-16.9125
													0.004	-16.9125
													0.002	-16.9125
													0	-16.8875
													-0.002	-16.8875
													-0.004	-16.8875
													-0.006	-16.9
													-0.008	-16.9
													-0.01	-16.8875
													-0.012	-16.8875
													-0.014	-16.9
													-0.016	-16.9
													-0.018	-16.8875
													-0.02	-16.875
													-0.022	-16.875
													-0.024	-16.8875
													-0.026	-16.8875
													-0.028	-16.9
													-0.03	-16.8875
													-0.032	-16.9125
													-0.034	-16.9125
													-0.036	-16.9125
													-0.038	-16.9
													-0.04	-16.9125
													-0.042	-16.925
													-0.044	-16.9
													-0.046	-16.8875
													-0.048	-16.8875
													-0.05	-16.8875
													-0.052	-16.9
													-0.054	-16.8875
													-0.056	-16.9
													-0.058	-16.8875
													-0.06	-16.9125
													-0.062	-16.9125
													-0.064	-16.9
													-0.066	-16.9
													-0.068	-16.9
													-0.07	-16.9
													-0.072	-16.9
													-0.074	-16.9
													-0.076	-16.9125
													-0.078	-16.9125
													-0.08	-16.9125
													-0.082	-16.9
													-0.084	-16.9125
													-0.086	-16.9125
													-0.088	-16.9
													-0.09	-16.9
													-0.092	-16.9125
													-0.094	-16.9125
													-0.096	-16.925
													-0.098	-16.9
													-0.1	-16.9125
