# Supplementary material for: Tailoring vertical phase distribution of quasi-two-dimensional perovskite films via surface modification of hole-transporting layer
Source: Nat Commun. 2019 Feb 20;10:878. doi: 10.1038/s41467-019-08843-5 (PMC6382759; doi:10.1038/s41467-019-08843-5)
Supplement: Supplementary file 2 — Source Data [file 41467_2019_8843_MOESM2_ESM.zip › data source 20190129/figure S11.xlsx]

## Sheet: Sheet1
	the stablized PCE of two dimensional perovskite solar cells based on different hole transporting layer at MPP
	PEDOT:PSS (@0.74V)					BrB-PEDOT:PSS (@0.80V)
	time (s)	current density (mA cm^2)	PCE (%)			time (s)	current density (mA cm^2)	PCE (%)
	10	-0.03447	-0.02551			10	0.0006154	0.00049232
	30	16.0812	11.9001			30	15.7203	12.56
	50	16.146	11.948			50	15.8778	12.704
	70	16.1676	11.964			70	15.95	12.76
	90	16.1568	11.956			90	16.02	12.816
	110	16.1568	11.956			110	16.04	12.832
	130	16.1568	11.956			130	16.05	12.84
	150	16.1568	11.956			150	16.16	12.928
	170	16.1784	11.972			170	16.16	12.928
	190	16.2216	12.004			190	16.17	12.936
	210	16.2	11.988			210	16.17	12.936
	230	16.2216	12.004			230	16.16	12.928
	250	16.2	11.988			250	16.19	12.952
	270	16.1892	11.98			270	16.18	12.944
	290	16.2	11.988			290	16.2	12.96
	310	16.2	11.988			310	16.18	12.944
	330	16.2	11.988			330	16.18	12.944
	350	16.1892	11.98			350	16.18	12.944
	370	16.1892	11.98			370	16.19	12.952
	390	16.1892	11.98			390	16.19	12.952
	410	16.1892	11.98			410	16.193	12.9544
	430	16.1892	11.98			430	16.196	12.9568
	450	16.1892	11.98			450	16.199	12.9592
	470	16.1892	11.98			470	16.202	12.9616
	490	16.1892	11.98			490	16.205	12.964
	510	16.1676	11.964			510	16.208	12.9664
	530	16.2108	11.996			530	16.211	12.9688
	550	16.2	11.988			550	16.214	12.9712
	570	16.1892	11.98			570	16.217	12.9736
	590	16.2108	11.996			590	16.22	12.976
	610	16.2108	11.996			610	16.223	12.9784
	630	16.2216	12.004			630	16.226	12.9808
	650	16.2432	12.02			650	16.229	12.9832
	670	16.2216	12.004			670	16.232	12.9856
	690	16.2216	12.004			690	16.235	12.988
	710	16.2216	12.004			710	16.238	12.9904
