# Supplementary material for: Tailoring vertical phase distribution of quasi-two-dimensional perovskite films via surface modification of hole-transporting layer
Source: Nat Commun. 2019 Feb 20;10:878. doi: 10.1038/s41467-019-08843-5 (PMC6382759; doi:10.1038/s41467-019-08843-5)
Supplement: Supplementary file 2 — Source Data [file 41467_2019_8843_MOESM2_ESM.zip › data source 20190129/figure S12.xlsx]

## Sheet: Sheet1
	the performance of two dimensional perovskites solar cell using the pure GBL solvent
	PEDOT:PSS			BrB-PEDOT:PSS
	voltage (V)	curent density (mA cm^2)		voltage (V)	curent density (mA cm^2)
	1.05	3.36657		1.2	3.725
	1.03	2.31023		1.18	2.701
	1.01	1.37033		1.16	1.792
	0.99	0.52308		1.14	0.9682
	0.97	-0.27947		1.12	0.2048
	0.95	-1.04179		1.1	-0.532
	0.93	-1.79453		1.08	-1.25
	0.91	-2.54		1.06	-1.964
	0.89	-3.28755		1.04	-2.674
	0.87	-4.04134		1.02	-3.395
	0.85	-4.80136		1	-4.124
	0.83	-5.56659		0.98	-4.863
	0.81	-6.33285		0.96	-5.608
	0.79	-7.08352		0.94	-6.346
	0.77	-7.81755		0.92	-7.073
	0.75	-8.51519		0.9	-7.778
	0.73	-9.15565		0.88	-8.448
	0.71	-9.74204		0.86	-9.067
	0.69	-10.2421		0.84	-9.621
	0.67	-10.6362		0.82	-10.09
	0.65	-10.9689		0.8	-10.47
	0.63	-11.208		0.78	-10.79
	0.61	-11.3848		0.76	-11.03
	0.59	-11.5199		0.74	-11.21
	0.57	-11.5927		0.72	-11.34
	0.55	-11.6551		0.7	-11.43
	0.53	-11.6967		0.68	-11.5
	0.51	-11.7071		0.66	-11.55
	0.49	-11.7279		0.64	-11.57
	0.47	-11.7383		0.62	-11.59
	0.45	-11.7279		0.6	-11.59
	0.43	-11.7487		0.58	-11.6
	0.41	-11.7383		0.56	-11.6
	0.39	-11.7175		0.54	-11.6
	0.37	-11.7175		0.52	-11.6
	0.35	-11.7071		0.5	-11.61
	0.33	-11.7071		0.48	-11.61
	0.31	-11.6967		0.46	-11.61
	0.29	-11.7071		0.44	-11.6
	0.27	-11.6967		0.42	-11.59
	0.25	-11.6967		0.4	-11.59
	0.23	-11.6759		0.38	-11.58
	0.21	-11.6759		0.36	-11.58
	0.19	-11.6655		0.34	-11.58
	0.17	-11.6759		0.32	-11.57
	0.15	-11.6551		0.3	-11.57
	0.13	-11.6447		0.28	-11.56
	0.11	-11.6551		0.26	-11.56
	0.09	-11.6343		0.24	-11.56
	0.07	-11.6343		0.22	-11.55
	0.05	-11.6343		0.2	-11.55
	0.03	-11.6239		0.18	-11.54
	0.01	-11.6135		0.16	-11.54
	-0.01	-11.6135		0.14	-11.54
	-0.03	-11.6031		0.12	-11.52
	-0.05	-11.6031		0.1	-11.53
	-0.07	-11.5927		0.08	-11.53
	-0.09	-11.5927		0.06	-11.53
	-0.11	-11.6031		0.04	-11.53
	-0.13	-11.5927		0.02	-11.53
	-0.15	-11.5719		0	-11.52
	-0.17	-11.5719		-0.02	-11.52
	-0.19	-11.5719		-0.04	-11.51
	-0.21	-11.5511		-0.06	-11.5
	-0.23	-11.5511		-0.08	-11.49
	-0.25	-11.5511		-0.1	-11.49
