# Supplementary material for: Tailoring vertical phase distribution of quasi-two-dimensional perovskite films via surface modification of hole-transporting layer
Source: Nat Commun. 2019 Feb 20;10:878. doi: 10.1038/s41467-019-08843-5 (PMC6382759; doi:10.1038/s41467-019-08843-5)
Supplement: Supplementary file 2 — Source Data [file 41467_2019_8843_MOESM2_ESM.zip › data source 20190129/figure S14.xlsx]

## Sheet: Sheet1
	the performance of three dimensional perovskites solar cell based on different hole transporting layer
	PEDOT:PSS			BrB-PEDOT:PSS
	voltage (V)	curent density (mA cm^2)		voltage (V)	curent density (mA cm^2)
	1.2	248.04		1.26	216.96
	1.18	227.4		1.239	201
	1.16	205.2		1.218	184.32
	1.14	182.88		1.197	167.28
	1.12	160.8		1.176	150.36
	1.1	139.08		1.155	133.68
	1.08	118.032		1.134	117.228
	1.06	97.944		1.113	101.22
	1.04	79.008		1.092	85.776
	1.02	61.416		1.071	70.932
	1	45.468		1.05	56.868
	0.98	31.356		1.029	43.704
	0.96	19.008		1.008	31.62
	0.94	9.3864		0.987	20.484
	0.92	1.638		0.966	11.2416
	0.9	-4.1124		0.945	3.4668
	0.88	-8.0568		0.924	-2.874
	0.86	-10.8564		0.903	-7.6008
	0.84	-12.816		0.882	-10.8252
	0.82	-14.16		0.861	-13.056
	0.8	-15.096		0.84	-14.532
	0.78	-15.744		0.819	-15.492
	0.76	-16.224		0.798	-16.14
	0.74	-16.56		0.777	-16.572
	0.72	-16.836		0.756	-16.872
	0.7	-17.052		0.735	-17.1
	0.68	-17.22		0.714	-17.292
	0.66	-17.376		0.693	-17.448
	0.64	-17.496		0.672	-17.592
	0.62	-17.604		0.651	-17.7
	0.6	-17.712		0.63	-17.796
	0.58	-17.796		0.609	-17.88
	0.56	-17.88		0.588	-17.94
	0.54	-17.964		0.567	-18.024
	0.52	-18.036		0.546	-18.108
	0.5	-18.096		0.525	-18.156
	0.48	-18.156		0.504	-18.216
	0.46	-18.18		0.483	-18.288
	0.44	-18.24		0.462	-18.336
	0.42	-18.288		0.441	-18.396
	0.4	-18.336		0.42	-18.432
	0.38	-18.384		0.399	-18.468
	0.36	-18.42		0.378	-18.516
	0.34	-18.468		0.357	-18.564
	0.32	-18.48		0.336	-18.588
	0.3	-18.516		0.315	-18.636
	0.28	-18.564		0.294	-18.66
	0.26	-18.588		0.273	-18.696
	0.24	-18.636		0.252	-18.72
	0.22	-18.66		0.231	-18.744
	0.2	-18.684		0.21	-18.78
	0.18	-18.72		0.189	-18.816
	0.16	-18.756		0.168	-18.84
	0.14	-18.768		0.147	-18.876
	0.12	-18.78		0.126	-18.912
	0.1	-18.828		0.105	-18.936
	0.08	-18.864		0.084	-18.96
	0.06	-18.876		0.063	-18.984
	0.04	-18.9		0.042	-19.008
	0.02	-18.936		0.021	-19.032
	0	-18.948		0	-19.044
	-0.02	-18.972		-0.021	-19.08
	-0.04	-18.972		-0.042	-19.116
	-0.06	-19.008		-0.063	-19.116
	-0.08	-19.032		-0.084	-19.152
	-0.1	-19.044		-0.105	-19.176
