# Supplementary material for: Tailoring vertical phase distribution of quasi-two-dimensional perovskite films via surface modification of hole-transporting layer
Source: Nat Commun. 2019 Feb 20;10:878. doi: 10.1038/s41467-019-08843-5 (PMC6382759; doi:10.1038/s41467-019-08843-5)
Supplement: Supplementary file 2 — Source Data [file 41467_2019_8843_MOESM2_ESM.zip › data source 20190129/figure S15.xlsx]

## Sheet: Sheet1
	the EL spectrum of the devices based on different hole transporting layer
	PEDOT:PSS			BrB-PEDOT:PSS
	wavelength (nm)	normalized EL		wavelength (nm)	normalized EL
	380	3.192e-23		380	0.03393
	382	3.2104e-23		382	0.00974
	384	0.00202		384	0.03258
	386	3.052e-23		386	0.01615
	388	2.9576e-23		388	0.00615
	390	2.8704e-23		390	0.0288
	392	2.6896e-23		392	0.00152
	394	2.6104e-23		394	0.00705
	396	0.0004388		396	0.02068
	398	0.00696		398	0.00428
	400	2.22e-23		400	0.00724
	402	2.1008e-23		402	0.02002
	404	1.9544e-23		404	0.00928
	406	1.8216e-23		406	0.00313
	408	0.01795		408	0.00938
	410	1.536e-23		410	0.01408
	412	1.4224e-23		412	0.02375
	414	1.3088e-23		414	0.00428
	416	1.1872e-23		416	0.0101
	418	0.00369		418	0.00908
	420	0.00123		420	0.00474
	422	9.128e-24		422	0.01446
	424	8.456e-24		424	0.00834
	426	7.752e-24		426	0.00282
	428	0.00039168		428	0.01416
	430	0.00054584		430	0.00373
	432	6.216e-24		432	0.00829
	434	5.784e-24		434	0.00261
	436	5.52e-24		436	0.00543
	438	5.336e-24		438	0.00849
	440	5.128e-24		440	0.00342
	442	5.104e-24		442	0.00455
	444	5.12e-24		444	0.00991
	446	5.144e-24		446	0.00587
	448	0.00614		448	0.00263
	450	0.00237		450	0.01082
	452	0.00319		452	0.00334
	454	0.00323		454	0.0065
	456	0.00065992		456	0.00264
	458	6.24e-24		458	0.00319
	460	0.00412		460	0.00642
	462	0.00158		462	0.00644
	464	6.824e-24		464	3.48208e-24
	466	0.00184		466	3.62407e-24
	468	0.0007376		468	0.00803
	470	0.00282		470	0.012
	472	0.00471		472	0.01105
	474	7.288e-24		474	0.00248
	476	0.00034824		476	0.00833
	478	0.00060952		478	0.00399
	480	0.00101		480	3.7931e-24
	482	0.00252		482	3.65112e-24
	484	0.00286		484	3.60379e-24
	486	0.00134		486	0.00893
	488	6.712e-24		488	0.00456
	490	6.632e-24		490	0.01441
	492	0.00251		492	0.00944
	494	0.00409		494	0.00338
	496	6.176e-24		496	0.00474
	498	0.00696		498	0.00254
	500	0.00566		500	0.00585
	502	5.528e-24		502	0.00366
	504	5.296e-24		504	0.00273
	506	4.968e-24		506	0.00584
	508	4.72e-24		508	0.0031
	510	4.464e-24		510	0.00796
	512	4.144e-24		512	0.00492
	514	3.872e-24		514	0.01122
	516	3.624e-24		516	0.0026
	518	0.00484		518	0.00641
	520	2.968e-24		520	0.00381
	522	2.704e-24		522	0
	524	2.376e-24		524	0.01047
	526	2.072e-24		526	0.01285
	528	1.84e-24		528	0.00725
	530	0.00187		530	0.00274
	532	0.00727		532	0.0058
	534	0.0016		534	0.00476
	536	0.00027224		536	0.01084
	538	6.56e-25		538	0.00557
	540	5.04e-25		540	0.00946
	542	3.44e-25		542	0.00779
	544	2.08e-25		544	0.01109
	546	1.36e-25		546	0.01458
	548	0.00398		548	0.00682
	550	0.00029032		550	0.01181
	552	0.000852		552	0.00845
	554	0.00078832		554	0.0035
	556	0		556	0.00479
	558	0.00629		558	0.00312
	560	0.00214		560	0.01189
	562	2.08e-25		562	0.00817
	564	0.00209		564	0.00892
	566	0.0008328		566	0.00484
	568	0.000244		568	0.0119
	570	0.00043088		570	0.01175
	572	8.96e-25		572	0.00947
	574	1.072e-24		574	0.00599
	576	0.00834		576	0.00739
	578	0.00444		578	0.00282
	580	0.0069		580	0.00896
	582	1.928e-24		582	0.0026
	584	2.184e-24		584	0.00662
	586	0.00054904		586	0.00592
	588	0.00152		588	0.01135
	590	3.032e-24		590	0.00411
	592	0.000824		592	0.00191
	594	0.00472		594	0.00681
	596	0.00161		596	0.00656
	598	0.01087		598	0.00398
	600	0.0012		600	0.00533
	602	0.00112		602	0.0061
	604	0.01254		604	0.01713
	606	0.00586		606	0.01418
	608	0.00198		608	0.00886
	610	0.00489		610	0.0203
	612	0.01517		612	0.01161
	614	0.00674		614	0.01637
	616	0.01709		616	0.02537
	618	0.00263		618	0.01786
	620	0.00814		620	0.02396
	622	0.0149		622	0.02886
	624	7.936e-24		624	0.02467
	626	0.0091		626	0.02886
	628	0.00519		628	0.019
	630	0.00842		630	0.02336
	632	0.01328		632	0.02825
	634	0.01124		634	0.02575
	636	0.02022		636	0.02184
	638	0.02315		638	0.03767
	640	0.0267		640	0.03041
	642	0.0303		642	0.03289
	644	0.03207		644	0.0383
	646	0.03606		646	0.03391
	648	0.02538		648	0.03408
	650	0.02705		650	0.0361
	652	0.02565		652	0.0388
	654	0.02467		654	0.04172
	656	0.0181		656	0.03471
	658	0.03656		658	0.04337
	660	0.04052		660	0.04819
	662	0.03359		662	0.04476
	664	0.04355		664	0.03895
	666	0.03882		666	0.04493
	668	0.04594		668	0.04596
	670	0.02834		670	0.04743
	672	0.01402		672	0.05412
	674	0.05508		674	0.04634
	676	0.05946		676	0.04104
	678	0.03615		678	0.05517
	680	0.04072		680	0.04809
	682	0.04314		682	0.0531
	684	0.03364		684	0.05155
	686	0.05025		686	0.06358
	688	0.06357		688	0.05386
	690	0.07958		690	0.05473
	692	0.04087		692	0.05188
	694	0.05124		694	0.0687
	696	0.05006		696	0.03875
	698	0.06947		698	0.07295
	700	0.08728		700	0.0904
	702	0.08768		702	0.0883
	704	0.11376		704	0.08695
	706	0.11112		706	0.11291
	708	0.13264		708	0.11163
	710	0.1312		710	0.13212
	712	0.16832		712	0.14456
	714	0.19464		714	0.1503
	716	0.21576		716	0.1785
	718	0.23048		718	0.1906
	720	0.26816		720	0.24104
	722	0.29648		722	0.27187
	724	0.326		724	0.27951
	726	0.37624		726	0.32826
	728	0.41416		728	0.36362
	730	0.46624		730	0.43516
	732	0.50984		732	0.46579
	734	0.56784		734	0.51136
	736	0.61752		736	0.57593
	738	0.67376		738	0.63753
	740	0.72736		740	0.69506
	742	0.77816		742	0.75389
	744	0.8352		744	0.82015
	746	0.8736		746	0.86613
	748	0.9176		748	0.91007
	750	0.9576		750	0.95199
	752	0.9728		752	0.97566
	754	0.9952		754	0.99594
	756	1		756	1
	758	0.9864		758	0.99662
	760	0.9928		760	0.9858
	762	0.9656		762	0.94929
	764	0.9096		764	0.9094
	766	0.8864		766	0.86883
	768	0.8232		768	0.82082
	770	0.76976		770	0.75592
	772	0.72072		772	0.71738
	774	0.6536		774	0.65666
	776	0.60864		776	0.59662
	778	0.55456		778	0.53928
	780	0.49816		780	0.48499
	782	0.44224		782	0.45382
	784	0.40232		784	0.3927
	786	0.36352		786	0.35118
	788	0.31384		788	0.29574
	790	0.27224		790	0.27992
	792	0.23808		792	0.25497
	794	0.21992		794	0.21846
	796	0.18008		796	0.18452
	798	0.1508		798	0.16775
	800	0.13896		800	0.15389
	802	0.12504		802	0.13083
	804	0.14056		804	0.11738
	806	0.0868		806	0.10602
	808	0.08296		808	0.09804
	810	0.08328		810	0.08986
	812	0.06566		812	0.09966
	814	0.06698		814	0.06654
	816	0.06474		816	0.05229
	818	0.02211		818	0.05439
	820	0.03361		820	0.04791
	822	0.04931		822	0.04876
	824	0.02339		824	0.05776
	826	0.03694		826	0.04117
	828	0.0421		828	0.04832
	830	0.04517		830	0.05014
	832	0.00923		832	0.04004
	834	0.01802		834	0.04661
	836	0.01877		836	0.01995
	838	0.02557		838	0.03766
	840	0.02518		840	0.02954
	842	0.02986		842	0.02818
	844	0.02275		844	0.04254
	846	0.00401		846	0.0211
	848	0.04408		848	0.02831
	850	0.03732		850	0.02046
	852	0.03738		852	0.00806
	854	0.01474		854	0.000836376
	856	0.01531		856	0.02197
	858	0.01356		858	0.02142
	860	0.0227		860	0.03774
	862	0.01022		862	0.02091
	864	0.01557		864	0.01392
	866	5.4528e-23		866	0.00995
	868	5.6184e-23		868	0.02458
	870	5.8176e-23		870	0.02552
	872	0.00243		872	0.05949
	874	0.0008912		874	0.02452
	876	6.4104e-23		876	0.02523
	878	6.5752e-23		878	0.03775
	880	0.00021192		880	0.00872
	882	0.0004832		882	0.0144
	884	7.1672e-23		884	0.01787
	886	7.3832e-23		886	0.00925
	888	7.6312e-23		888	0.05739
	890	7.8552e-23		890	0.0074
	892	8.0392e-23		892	0.02626
	894	8.3112e-23		894	0.00814
	896	8.5672e-23		896	0.02975
	898	8.7832e-23		898	0.05299
