# Supplementary material for: Tailoring vertical phase distribution of quasi-two-dimensional perovskite films via surface modification of hole-transporting layer
Source: Nat Commun. 2019 Feb 20;10:878. doi: 10.1038/s41467-019-08843-5 (PMC6382759; doi:10.1038/s41467-019-08843-5)
Supplement: Supplementary file 2 — Source Data [file 41467_2019_8843_MOESM2_ESM.zip › data source 20190129/figure S16c.xlsx]

## Sheet: Sheet1
	the J-V curve of hole only devices based on BrB-PEDOT:PSS layer with different scan direction
	0-2 V				2-0 V
	voltage (V)	curent (A)			voltage (V)	curent (A)
	0.02	0.0007784			2	3.125
	0.04	0.0014			1.98	3.18733
	0.06	0.00201			1.96	3.26
	0.08	0.00262			1.94	3.334
	0.1	0.00322			1.92	3.4138
	0.12	0.00381			1.9	3.4972
	0.14	0.00441			1.88	3.5826
	0.16	0.00499			1.86	3.6678
	0.18	0.00558			1.84	3.7512
	0.2	0.00617			1.82	3.831
	0.22	0.00675			1.8	3.906
	0.24	0.00733			1.78	3.9748
	0.26	0.00792			1.76	4.0364
	0.28	0.00848			1.74	4.0898
	0.3	0.00907			1.72	4.134
	0.32	0.00964			1.7	4.1682
	0.34	0.01021			1.68	4.1918
	0.36	0.01058			1.66	4.204
	0.38	0.01121			1.64	4.2044
	0.4	0.0118			1.62	4.1926
	0.42	0.01239			1.6	4.168
	0.44	0.01297			1.58	4.1306
	0.46	0.01355			1.56	4.0802
	0.48	0.01412			1.54	4.0166
	0.5	0.01468			1.52	3.9396
	0.52	0.01526			1.5	3.8496
	0.54	0.01582			1.48	3.7466
	0.56	0.01637			1.46	3.631
	0.58	0.01693			1.44	3.503
	0.6	0.01752			1.42	3.3632
	0.62	0.01811			1.4	3.212
	0.64	0.01875			1.38	3.05
	0.66	0.01944			1.36	2.8782
	0.68	0.02023			1.34	2.6976
	0.7	0.02116			1.32	2.5094
	0.72	0.02236			1.3	2.315
	0.74	0.02396			1.28	2.1162
	0.76	0.02617			1.26	1.9148
	0.78	0.02938			1.24	1.713
	0.8	0.03405			1.22	1.5134
	0.82	0.04102			1.2	1.31776
	0.84	0.05131			1.18	1.13078
	0.86	0.06635			1.16	0.95492
	0.88	0.08803			1.14	0.79296
	0.9	0.1502			1.12	0.6473
	0.92	0.1938			1.1	0.5208
	0.94	0.2541			1.08	0.4125
	0.96	0.3306			1.06	0.32282
	0.98	0.4236			1.04	0.2509
	1	0.5311			1.02	0.19482
	1.02	0.6515			1	0.15204
	1.04	0.7821			0.98	0.12008
	1.06	0.9188			0.96	0.09644
	1.08	1.088			0.94	0.07895
	1.1	1.204			0.92	0.06591
	1.12	1.325			0.9	0.05612
	1.14	1.44			0.88	0.04848
	1.16	1.548			0.86	0.04237
	1.18	1.647			0.84	0.03734
	1.2	1.738			0.82	0.03311
	1.22	1.819			0.8	0.02947
	1.24	1.892			0.78	0.02634
	1.26	1.957			0.76	0.0236
	1.28	2.014			0.74	0.02122
	1.3	2.064			0.72	0.01913
	1.32	2.108			0.7	0.01731
	1.34	2.145			0.68	0.01572
	1.36	2.177			0.66	0.01434
	1.38	2.204			0.64	0.01314
	1.4	2.225			0.62	0.01227
	1.42	2.241			0.6	0.01168
	1.44	2.251			0.58	0.01109
	1.46	2.258			0.56	0.01069
	1.48	2.261			0.54	0.01055
	1.5	2.26			0.52	0.01028
	1.52	2.258			0.5	0.00993
	1.54	2.254			0.48	0.00976
	1.56	2.247			0.46	0.00952
	1.58	2.237			0.44	0.00904
	1.6	2.226			0.42	0.00862
	1.62	2.213			0.4	0.00821
	1.64	2.198			0.38	0.00787
	1.66	2.182			0.36	0.00743
	1.68	2.167			0.34	0.00713
	1.7	2.151			0.32	0.00676
	1.72	2.137			0.3	0.00636
	1.74	2.127			0.28	0.00582
	1.76	2.12			0.26	0.00544
	1.78	2.121			0.24	0.00502
	1.8	2.129			0.22	0.00462
	1.82	2.149			0.2	0.00427
	1.84	2.18			0.18	0.00393
	1.86	2.225			0.16	0.00354
	1.88	2.285			0.14	0.00313
	1.9	2.362			0.12	0.00273
	1.92	2.456			0.1	0.00227
	1.94	2.567			0.08	0.00185
	1.96	2.696			0.06	0.00141
	1.98	2.844			0.04	0.00094836
	2	3.01			0.02	0.0005762
