# Supplementary material for: Tailoring vertical phase distribution of quasi-two-dimensional perovskite films via surface modification of hole-transporting layer
Source: Nat Commun. 2019 Feb 20;10:878. doi: 10.1038/s41467-019-08843-5 (PMC6382759; doi:10.1038/s41467-019-08843-5)
Supplement: Supplementary file 2 — Source Data [file 41467_2019_8843_MOESM2_ESM.zip › data source 20190129/figure S17a.xlsx]

## Sheet: Sheet1
		the TA spectrum of two dimensional perovskite solar cell based on PEDOT:PSS (excited at 480 nm from back side )
		wavelength (nm)	delay time
			-5ps	0.434 ps	1.04 ps	102 ps	569 ps	2070 ps
		451.989	-0.00118	-0.00269	0.00272	-0.00435	-0.00142	0.00211
		453.15	0.000599413	0.0015	0.00223	-0.00109	-0.000898915	-0.00244
		454.311	0.00181	-0.000895488	NaN	-0.00208	-0.00127	0.00315
		455.472	-0.00085786	-0.00504	-0.00263	-0.00813	-0.00221	0.00234
		456.634	0.00152	0.00242	-0.00179	0.00204	0.000184656	-0.00139
		457.795	-0.00318	0.000755055	8.21991e-05	0.00101	-0.00218	0.00365
		458.957	-0.00297	-0.00202	-3.60382e-05	-0.00286	-0.006	-0.000624297
		460.119	0.000248091	-0.00349	0.00138	0.000954676	-0.000130058	-0.00145
		461.281	0.00313	-0.000765642	-0.000595624	-2.93041e-05	0.000645213	0.00122
		462.443	-0.00177	0.00278	-0.00232	-0.00412	-0.00374	0.00187
		463.605	-0.00113	-0.00169	0.000468672	-0.00159	0.000468137	0.00228
		464.768	0.00271	-0.0028	0.00149	-0.00165	0.000260495	7.07757e-05
		465.931	-0.00251	-0.00136	-0.00192	0.00064339	-0.00197	-0.00157
		467.094	0.000821711	0.00187	-0.00312	-0.00138	0.00164	-0.00108
		468.257	-0.0014	-0.00062912	-0.00132	-0.000981778	-0.00125	0.00322
		469.42	0.00245	0.00115	0.0011	-0.00303	-0.000911807	-0.00022204
		470.583	0.00118	0.000601718	-0.000865276	0.00121	-0.00222	0.00073361
		471.747	-4.70665e-05	-0.00104	0.000731209	-0.000788769	0.000272803	0.00187
		472.911	-2.48202e-05	0.0001768	-0.000205239	0.000600083	0.00159	-0.000407986
		474.075	0.000818726	0.00101	-0.00237	1.03145e-05	0.00168	0.000374276
		475.239	0.00101	0.00118	0.000506121	-0.00154	0.00166	0.00186
		476.403	0.000544587	-0.000269823	0.000750174	-0.00169	-0.00208	0.00068699
		477.568	0.000696311	-0.000753761	0.000636922	-0.000656613	-0.00149	-0.000529992
		478.733	-0.000834418	-0.000231272	0.000119552	-0.000741051	-0.000412599	0.000903253
		479.898	-0.00105	0.00027819	-0.00123	-0.000696124	-0.000599603	-0.000649403
		481.063	-3.592e-06	0.000417875	-0.000139029	-0.000324009	-0.00124	0.000604043
		482.228	0.000943905	0.00107	0.000150265	-0.000894567	2.72537e-05	-0.000117314
		483.393	0.000300485	0.00083852	-0.000187957	-0.00113	0.000356451	-0.000525708
		484.559	0.000842326	0.00026875	0.000112101	-0.00165	7.68257e-06	-0.000363623
		485.725	8.26051e-05	-0.00016622	0.000321257	0.000145015	-0.000519877	3.27715e-05
		486.891	0.000248554	0.000268982	2.62824e-05	0.00020318	-0.00074441	-0.000233557
		488.057	-3.53563e-05	-0.00107	0.0012	-0.000394997	-0.00059306	0.000224321
		489.223	0.000263108	7.54687e-05	0.00045502	-0.00099247	-2.46695e-05	-0.000144097
		490.39	-8.17178e-06	-0.000304033	0.0014	-0.000216538	-0.000121675	0.000229011
		491.557	-0.000192839	0.00126	2.11071e-05	-0.000856803	0.000445366	0.000603853
		492.723	-0.000210877	-0.000838067	0.000195529	-0.000190526	-0.000852527	-4.34897e-05
		493.89	-0.000206179	-0.000265017	1.77488e-05	-0.000325936	4.16464e-05	-0.000424043
		495.058	9.86804e-05	-0.000315166	-0.000178814	-0.00109	-0.000185	0.000162668
		496.225	3.20742e-05	6.24934e-05	0.000132575	-0.000565462	0.000235433	0.000530976
		497.393	6.20448e-05	0.000650118	0.000707991	-0.000148168	-0.000708122	0.00023413
		498.56	0.000718522	0.000247786	-0.000198635	-0.000266281	-0.000503978	0.000201657
		499.728	-4.25497e-05	-0.000295846	-2.06728e-05	-0.000217244	-0.00020014	-0.000516254
		500.897	-0.000282955	0.000521462	0.00091256	-0.000267957	-0.00071021	0.000127639
		502.065	9.38641e-05	-0.000115231	-0.000330427	0.000269385	-0.000358478	0.000341448
		503.233	-2.99811e-05	0.00012206	0.000168385	-0.000651505	-0.000130982	-4.57459e-06
		504.402	0.000245752	0.000132406	1.6209e-05	-0.000348742	-0.000216374	0.000444082
		505.571	-0.00011794	-0.000290446	0.000380774	0.000228264	-0.000123318	0.00031295
		506.74	7.80304e-05	0.000159228	0.00035743	-0.000341857	0.000388796	-0.000246662
		507.909	0.000270134	-0.000346068	-0.000299505	-0.00023695	-0.000433976	-0.000240823
		509.078	0.00025265	-1.40534e-05	-1.70605e-05	-0.000164284	-4.8778e-05	-6.46189e-05
		510.248	9.37528e-05	-3.92393e-05	-5.62122e-05	0.000192927	0.00041695	-0.000390563
		511.418	0.000244415	-3.18057e-05	-5.24101e-05	0.000240585	-0.000150437	6.20986e-05
		512.587	-5.04055e-06	4.49065e-06	0.000269945	-7.69611e-05	0.000125773	0.000460865
		513.758	-0.000102486	-4.54704e-05	-0.000159497	-0.000492644	7.75378e-05	-8.69875e-05
		514.928	-8.51896e-05	0.000181108	4.31443e-05	7.16681e-05	-6.76832e-05	3.25422e-05
		516.098	0.000309546	0.000403223	0.000328224	0.000279643	0.000238457	0.00020988
		517.269	8.54441e-05	6.21779e-05	0.000379517	-0.000210722	-0.000192233	0.00031924
		518.44	5.20502e-05	0.000377006	0.0001727	-0.000417583	0.000152052	0.00028477
		519.611	2.46845e-05	0.000265293	0.000259191	-8.0125e-05	0.000307237	-5.56108e-05
		520.782	0.000163399	0.000134114	0.000131933	0.000249944	1.14946e-05	0.000117542
		521.953	-0.000292742	-0.000199249	0.00045749	0.000137414	7.48512e-05	0.000215562
		523.125	0.000121935	0.000145102	0.000155528	5.1899e-05	-7.78771e-05	0.000227777
		524.297	-4.19853e-05	0.000383016	0.000442611	0.000168189	0.000195116	0.000160231
		525.468	-4.15097e-05	0.00021249	0.00041115	0.000192781	3.24616e-05	0.00014622
		526.64	0.000149969	0.000155591	0.000282146	7.82395e-05	5.05808e-05	0.000226337
		527.813	8.92127e-05	0.000194674	0.000401367	8.77599e-05	1.01985e-05	0.000272884
		528.985	0.000117357	0.00021545	0.000593233	0.000106108	7.46521e-05	0.000261983
		530.158	5.41666e-05	0.000309036	0.000411833	0.000446249	0.000125954	0.000370613
		531.331	3.45318e-05	0.000304514	0.000318959	0.000532831	0.000155318	0.000138297
		532.504	0.000275509	0.000131267	0.000641619	0.00030789	0.000325614	6.36341e-05
		533.677	-0.00016071	0.000118549	0.000282595	0.000147872	0.000202585	7.54591e-05
		534.85	4.63572e-05	0.000232296	0.00043786	0.00039612	0.00016886	0.00013624
		536.024	1.16965e-05	0.000132024	0.000483697	0.000237951	-4.10093e-05	0.000156282
		537.197	-9.5873e-05	0.000379651	0.000562368	0.00041571	4.60518e-05	0.000125986
		538.371	0.000101062	0.000191707	0.000443564	0.000352337	0.000130528	0.00031066
		539.545	-4.30309e-05	0.000312409	0.000573472	0.000369728	0.00029337	0.000195529
		540.719	-1.60624e-05	0.00039328	0.000383671	0.000479126	0.000236895	0.00016311
		541.894	-4.54545e-05	0.000518974	0.000557636	0.000620476	0.000267478	0.00020912
		543.068	3.69511e-05	0.0004547	0.000567479	0.000419843	0.000219516	0.000146424
		544.243	5.18394e-05	0.000542203	0.00049115	0.000424771	0.000257057	0.000230433
		545.418	1.5099e-05	0.000566198	0.000630755	0.000445927	0.000236641	0.000105819
		546.593	4.92075e-05	0.000647638	0.000514342	0.000528404	0.000223996	9.07014e-05
		547.768	-3.82892e-05	0.000593275	0.000571882	0.000449481	0.000309866	0.000291357
		548.944	-9.18032e-05	0.000656046	0.000630764	0.000576938	0.000261933	0.000331747
		550.119	-5.83006e-05	0.000611041	0.000640334	0.000564917	0.000254619	0.000292592
		551.295	-8.3591e-05	0.000642301	0.000666924	0.000460964	0.000323048	0.000212596
		552.471	4.09388e-06	0.000663021	0.000677295	0.000538552	0.000360005	0.000184621
		553.648	-1.12185e-05	0.000679694	0.000689176	0.000557763	0.000285229	0.000177899
		554.824	8.15648e-06	0.000668343	0.000578351	0.000486166	0.000336341	0.000213096
		556	-7.27295e-05	0.000568639	0.000695984	0.000529168	0.000329252	0.000284625
		557.177	-8.81346e-05	0.000644174	0.000641258	0.000512225	0.000330357	0.000305106
		558.354	-0.000136106	0.000689533	0.000753063	0.000525186	0.000300096	0.000202271
		559.531	-8.09518e-05	0.000701879	0.000699164	0.000493553	0.000374904	0.000224526
		560.708	-7.5242e-05	0.000706394	0.00075167	0.000460029	0.000355824	0.000277435
		561.886	-9.21155e-05	0.00073831	0.000716761	0.000596625	0.000322242	0.000224558
		563.063	-8.4106e-05	0.000661081	0.000585445	0.000559929	0.000300812	0.000198034
		564.241	-1.53194e-05	0.000588631	0.000741885	0.000553705	0.00031529	0.000230406
		565.419	-5.63472e-06	0.000515065	0.000579083	0.00054469	0.000334983	0.000229256
		566.597	-5.81285e-05	0.000505949	0.000597703	0.000508244	0.0003183	0.000184114
		567.776	-7.27084e-05	0.000397707	0.000578951	0.000518898	0.000256449	0.000232085
		568.954	-8.11386e-05	0.000434802	0.0005577	0.00044783	0.000311226	0.000305249
		570.133	-3.84645e-05	0.000388763	0.000512567	0.000503619	0.000305891	0.000241713
		571.312	-5.2677e-05	0.00035737	0.000565131	0.000610181	0.00037062	0.000243168
		572.491	1.88998e-05	0.000387268	0.00049319	0.000620541	0.000427961	0.000233388
		573.67	-3.47725e-05	0.000415781	0.000506105	0.000614284	0.000390659	0.000243744
		574.849	-0.000111618	0.000571688	0.00053771	0.000506761	0.00039486	0.000209478
		576.029	-4.39087e-05	0.000798804	0.000640627	0.000552488	0.000436631	0.000218889
		577.209	8.90851e-06	0.000939138	0.000714077	0.000611584	0.000434027	0.00024625
		578.389	-5.28088e-05	0.00114	0.000823938	0.000679143	0.000465947	0.000242163
		579.569	-6.75696e-06	0.00124	0.000899547	0.000743301	0.000531213	0.000234141
		580.749	-3.43807e-05	0.00151	0.001	0.000855991	0.000482252	0.000264554
		581.93	1.60676e-06	0.0016	0.00114	0.000875235	0.000461752	0.000295148
		583.11	-5.72223e-05	0.0017	0.00107	0.0008546	0.000490771	0.00028211
		584.291	-8.83702e-05	0.00175	0.00113	0.000837126	0.000509107	0.000250377
		585.472	-8.81839e-05	0.00171	0.00114	0.000870465	0.000405656	0.000317402
		586.653	-5.7385e-05	0.00164	0.00115	0.000877387	0.000491739	0.000191019
		587.835	9.15302e-06	0.00156	0.00107	0.000842043	0.000406949	0.000313423
		589.016	1.51802e-05	0.00135	0.00102	0.000741334	0.000475997	0.000361729
		590.198	-8.41103e-06	0.00103	0.000816354	0.000717551	0.000395993	0.000254628
		591.38	-4.55009e-05	0.000851986	0.000705603	0.000631564	0.000338042	0.000210821
		592.562	1.51969e-05	0.00045492	0.000531817	0.000439356	0.000333471	0.000202762
		593.744	-3.14494e-05	-8.29767e-05	0.000290957	0.000336374	0.000228529	0.000244037
		594.927	-0.000105262	-0.000666812	3.31855e-05	6.67848e-05	0.000101528	0.000214866
		596.109	-5.10082e-05	-0.00129	-0.000319512	6.32177e-05	2.59848e-05	0.000143367
		597.292	-5.43043e-05	-0.00198	-0.000672736	-0.000326525	-0.00016457	7.96483e-05
		598.475	-4.06352e-05	-0.00285	-0.00109	-0.000611219	-0.00026929	0.000106111
		599.658	-1.47522e-06	-0.00376	-0.00155	-0.000944573	-0.000433394	-8.41043e-05
		600.842	3.80158e-05	-0.00453	-0.00211	-0.00138	-0.000504264	-5.64078e-05
		602.025	-3.59066e-05	-0.00556	-0.00274	-0.00168	-0.000794848	-3.05072e-05
		603.209	-0.00012086	-0.00654	-0.00344	-0.0021	-0.000953102	-0.000125835
		604.393	2.45349e-05	-0.00729	-0.00384	-0.00242	-0.000964478	-0.000192507
		605.577	-6.84326e-05	-0.00774	-0.00411	-0.00259	-0.0012	-5.17906e-05
		606.761	-1.8036e-05	-0.00819	-0.00472	-0.00304	-0.00123	-6.13137e-05
		607.946	4.2997e-05	-0.00808	-0.00482	-0.003	-0.00135	-0.000148136
		609.13	-9.86622e-05	-0.00759	-0.00468	-0.00297	-0.0014	-1.55584e-05
		610.315	-0.000111764	-0.00674	-0.0044	-0.00295	-0.00114	-8.76474e-05
		611.5	-7.74672e-05	-0.00586	-0.00384	-0.0025	-0.00101	1.26714e-05
		612.685	-2.995e-05	-0.00445	-0.00327	-0.00208	-0.000702769	0.000177107
		613.87	-9.86951e-05	-0.00304	-0.00253	-0.00148	-0.000568923	0.000189633
		615.056	2.79819e-05	-0.00179	-0.00187	-0.00111	-0.00030211	0.000257776
		616.242	-9.73315e-05	-0.000341277	-0.0012	-0.000651485	4.60009e-05	0.000335968
		617.427	-0.000125826	0.000764473	-0.000596496	-0.000257635	0.000112745	0.000298985
		618.614	-8.19124e-05	0.00158	-0.000139827	5.17567e-06	0.00025108	0.000353452
		619.8	-7.85708e-05	0.00221	0.000162577	0.000308459	0.000345185	0.000362708
		620.986	-6.82376e-05	0.00259	0.0003119	0.000325044	0.000320482	0.000401099
		622.173	-5.73666e-05	0.00285	0.000503587	0.000419306	0.000374708	0.0003954
		623.359	-8.96078e-05	0.0029	0.000546586	0.000409988	0.000420789	0.000333899
		624.546	-0.000148307	0.00278	0.000476398	0.000319924	0.000322628	0.00039064
		625.734	-0.000135792	0.00263	0.000396145	0.000305443	0.000327827	0.000338302
		626.921	-8.62837e-05	0.00242	0.000276413	0.000206278	0.000252861	0.000333477
		628.108	-6.69244e-05	0.00209	0.000155964	0.00013671	0.000191037	0.000352445
		629.296	-8.80746e-05	0.0018	4.69314e-05	2.4277e-05	0.000150029	0.000308886
		630.484	-8.0186e-05	0.00151	-6.57643e-05	-5.98328e-05	7.69554e-05	0.000242052
		631.672	-8.54784e-05	0.00122	-0.000161132	-0.000151172	2.90766e-05	0.000274597
		632.86	-7.41654e-05	0.000864656	-0.000328389	-0.00020621	-8.39893e-05	0.000230485
		634.048	-8.91581e-05	0.000557141	-0.000448857	-0.000373992	-0.000194066	0.000238493
		635.237	-6.67004e-05	0.000277153	-0.000570161	-0.000524599	-0.000210592	0.000155743
		636.426	-7.42165e-05	1.28083e-06	-0.000681636	-0.000598905	-0.000304755	0.000173056
		637.614	-8.59781e-05	-0.000173741	-0.000769471	-0.000752481	-0.000392616	0.000152341
		638.803	-8.34357e-05	-0.000433241	-0.000866663	-0.000798899	-0.000431027	8.31149e-05
		639.993	-6.04615e-05	-0.00059238	-0.000946384	-0.000930024	-0.000422733	0.000120866
		641.182	-4.87564e-05	-0.000633091	-0.000979826	-0.000986701	-0.000482367	0.000108618
		642.372	9.43487e-06	-0.000743714	-0.00103	-0.000971763	-0.000426417	0.000159035
		643.562	7.34286e-06	-0.000727107	-0.000980902	-0.000997303	-0.000429563	5.43758e-05
		644.752	-8.16697e-06	-0.000629827	-0.000948191	-0.000829555	-0.000474678	0.000166121
		645.942	5.87938e-05	-0.000522748	-0.000842677	-0.000836361	-0.000389893	7.2131e-05
		647.132	1.35305e-05	-0.000356374	-0.000704207	-0.000662912	-0.000355956	0.000113603
		648.323	8.12242e-05	-0.00016988	-0.000607664	-0.000630145	-0.000231189	0.000142257
		649.513	0.000114628	2.07106e-05	-0.000427356	-0.000458435	-0.000189669	0.000199155
		650.704	3.90387e-05	0.000163056	-0.00037554	-0.000352884	-0.000107737	0.000184854
		651.895	9.57848e-05	0.000306089	-0.000276826	-0.000302764	3.06929e-05	0.000199419
		653.086	0.000114721	0.000335114	-0.000163822	-0.000205594	-7.14318e-06	0.000157399
		654.278	0.000161091	0.000416181	-0.000177956	-0.00022759	1.44266e-05	0.000216814
		655.469	0.000145687	0.000409352	-0.00011476	-0.000172379	9.16279e-05	0.000207091
		656.661	0.000145849	0.000422854	-0.000123015	-0.000229614	5.35555e-05	0.000197789
		657.853	0.000151053	0.000384309	-0.000141473	-0.000210496	-2.213e-06	0.000177226
		659.045	0.000148023	0.000348981	-0.000193542	-0.00032354	2.27211e-05	0.000142285
		660.238	0.00010007	0.000277144	-0.000216184	-0.000301758	-3.73272e-05	0.000144544
		661.43	0.00012061	0.000207658	-0.000248812	-0.000299307	-5.69049e-05	0.000192437
		662.623	9.57236e-05	8.98319e-05	-0.000299084	-0.000377263	-8.12084e-05	0.000110839
		663.816	0.00012006	2.74052e-05	-0.000358279	-0.000392712	-9.78531e-05	0.000127288
		665.009	5.22683e-05	-2.96728e-05	-0.00041031	-0.000482642	-0.000126201	0.000156147
		666.202	8.20364e-05	-4.87908e-05	-0.00038658	-0.000445265	-0.000115484	8.17143e-05
		667.395	8.78966e-05	-0.000136668	-0.000399792	-0.000479927	-0.000174215	7.17118e-05
		668.589	6.12533e-05	-0.000150838	-0.000422384	-0.00054259	-0.000180075	0.000143349
		669.783	7.77002e-05	-9.94824e-05	-0.000452278	-0.00052971	-0.000191903	0.0001218
		670.976	5.59293e-05	-0.000137094	-0.000432265	-0.000505083	-0.000177413	0.000130065
		672.17	6.43719e-05	-8.65528e-05	-0.000411467	-0.000430451	-0.00013206	0.000194809
		673.365	3.64814e-05	-2.66558e-05	-0.000364265	-0.000406497	-0.000122086	0.000200973
		674.559	4.77437e-05	-2.63364e-05	-0.000287816	-0.000376474	-8.76201e-05	0.000167896
		675.754	1.25234e-05	3.90515e-05	-0.000264567	-0.000329417	-9.71259e-05	0.000157994
		676.949	1.15853e-05	9.73478e-05	-0.000231988	-0.000258285	-6.6914e-05	0.000151792
		678.144	-4.27407e-06	0.000100922	-0.000238446	-0.000250694	-3.59224e-05	0.000170914
		679.339	-4.70154e-05	0.000129879	-0.000221963	-0.000213493	-4.32863e-05	0.000207072
		680.534	-2.20624e-05	0.000146313	-0.00017788	-0.000229631	-4.45692e-05	0.00025335
		681.73	-3.69726e-05	0.000161908	-0.000186196	-0.000229154	-3.66725e-06	0.000210085
		682.925	-4.31369e-05	0.00011434	-0.000202216	-0.000208818	-4.77281e-05	0.000242867
		684.121	-8.43627e-05	0.000148346	-0.000207132	-0.000222991	-3.8974e-05	0.00018058
		685.317	-0.000108179	0.000108699	-0.000191172	-0.000213151	-3.40097e-05	0.000182845
		686.514	-9.88073e-05	0.00012	-0.000206187	-0.000195508	-0.000100533	0.000230415
		687.71	-9.40883e-05	0.000118252	-0.000249562	-0.000144735	-0.000113074	0.000200154
		688.907	-9.09345e-05	9.475e-05	-0.000192244	-0.000217103	-0.000109104	0.000182134
		690.104	-8.60587e-05	7.01883e-05	-0.000168088	-0.000201846	-0.000116663	0.000163821
		691.3	-0.000139385	0.000123867	-0.000167596	-0.000198697	-0.000153925	0.000208411
		692.498	-0.000118671	4.36686e-05	-0.000119857	-0.000161408	-0.00012481	0.00011742
		693.695	-0.00012357	7.84524e-05	-0.000206541	-0.000151179	-0.000153078	9.15399e-05
		694.892	-0.000155235	0.000115419	-0.000144449	-0.000145594	-0.000140259	0.00014188
		696.09	-0.00022098	7.69635e-05	-0.000186193	-0.000156648	-6.9528e-05	0.000203787
		697.288	-0.000167812	6.08943e-05	-0.000185936	-0.000152731	-5.60885e-05	0.000132092
		698.486	-0.000136778	0.00013422	-0.000114528	-0.000177249	-8.84995e-05	0.000112227
		699.684	-0.000106265	0.000118803	-0.000182974	-0.000120506	-9.25718e-05	0.000130575
		700.883	-0.000201566	7.30827e-05	-0.000135434	-0.00012266	-0.000189375	9.46994e-05
		702.081	-0.00013815	9.17018e-05	-0.000101647	-0.000122035	-0.000170524	0.000151338
		703.28	-0.000135724	9.51141e-05	-0.000126023	-0.000163326	-0.000139843	6.4466e-05
		704.479	-7.43143e-05	9.90297e-05	-0.000115853	-0.00014943	-0.000186599	5.98751e-05
		705.678	-0.00010619	6.8194e-05	-0.000137992	-0.000110508	-0.000153058	3.3886e-05
		706.877	-0.000100934	5.23013e-05	-0.000128535	-0.000202773	-0.000279481	-5.55637e-06
		708.077	-0.000117236	5.31225e-05	-0.000186858	-0.000197518	-0.000227265	1.0006e-05
		709.276	-7.4172e-05	2.28619e-05	-0.000155906	-0.000160041	-0.000139898	-5.24755e-05
		710.476	3.45833e-05	6.70968e-05	-0.00014296	-0.000192767	-0.000211793	-0.000111808
		711.676	-8.14323e-05	1.55606e-05	-8.34052e-05	-0.000216999	-0.000175029	-0.000111828
		712.876	-8.84504e-05	-7.50972e-05	-0.000173081	-0.000155573	-0.000261127	-9.27563e-05
		714.077	-0.000146549	1.37785e-05	-0.000172161	-0.000244946	-0.00025789	-0.000116748
		715.277	-7.22593e-05	5.63118e-05	-0.000161922	-0.000241707	-0.000315298	-0.000144706
		716.478	-0.000117695	5.72533e-05	-0.000124281	-0.00017687	-0.000342737	-0.000208235
		717.679	-6.73778e-05	-5.22142e-05	-8.67035e-05	-0.000293701	-0.000392323	-0.000245855
		718.88	-2.87711e-05	-0.00014273	-0.000190185	-0.000244038	-0.000372685	-0.000362498
		720.081	-4.45727e-05	-7.27384e-05	-0.000201324	-0.000330305	-0.000493892	-0.000319259
		721.283	-9.65534e-05	-8.76701e-05	-0.000172912	-0.000415889	-0.000484407	-0.000459921
		722.484	-2.20853e-05	-0.00013825	-0.000198273	-0.000377759	-0.000490099	-0.000436266
		723.686	2.81243e-06	1.79911e-06	-0.000266207	-0.000340101	-0.000560392	-0.000548812
		724.888	7.74317e-07	6.73798e-06	-0.000186148	-0.000319715	-0.000573575	-0.00060039
		726.09	5.11612e-05	-3.82355e-05	-0.000332251	-0.000360505	-0.00071089	-0.000655174
		727.293	3.15453e-05	-9.14988e-05	-0.000292432	-0.000422435	-0.000683278	-0.000778437
		728.495	7.36386e-05	-8.65424e-05	-0.000220883	-0.000354743	-0.000669349	-0.000905199
		729.698	-3.85061e-05	-6.05508e-05	-0.000203306	-0.000420415	-0.000811423	-0.000861717
		730.901	-1.38543e-05	-7.74004e-05	-0.000170078	-0.000509677	-0.00079646	-0.000942824
		732.104	0.000106977	-6.66814e-05	-0.000233789	-0.000504658	-0.000822799	-0.00109
		733.307	3.41593e-05	5.14533e-06	-0.000259382	-0.00048935	-0.000945297	-0.00127
		734.51	8.43109e-05	-7.02351e-05	-0.000142892	-0.000460073	-0.00102	-0.00123
		735.714	2.39406e-05	-0.000231754	-0.000274345	-0.000566515	-0.00104	-0.00137
		736.918	5.10032e-05	-7.35276e-05	-0.000206238	-0.000509526	-0.00115	-0.00146
		738.122	-1.66994e-05	-8.59982e-05	-0.000281496	-0.000608013	-0.00113	-0.00156
		739.326	6.81703e-05	-4.85509e-05	-0.000261357	-0.000586832	-0.00112	-0.0015
		740.53	4.93614e-05	-0.000124169	-0.000262253	-0.000624203	-0.00125	-0.00171
		741.735	5.02511e-05	-3.69173e-05	-0.000225094	-0.000575288	-0.0012	-0.00171
		742.939	1.78866e-05	-1.86035e-05	-0.000184879	-0.000606411	-0.00131	-0.00177
		744.144	9.74788e-05	-2.23188e-05	-0.000172362	-0.000584896	-0.00119	-0.00189
		745.349	-2.42447e-07	-0.000138784	-0.00021207	-0.0005699	-0.00127	-0.0019
		746.554	-1.36492e-05	-6.39389e-05	-0.000187213	-0.000613386	-0.00129	-0.00197
		747.76	-2.01729e-05	-2.5443e-05	-0.000155159	-0.000572341	-0.00126	-0.00178
		748.965	-3.1178e-05	-4.86063e-05	-0.000206885	-0.000513884	-0.00125	-0.0019
		750.171	1.44732e-05	-7.89127e-05	-0.000165009	-0.000586731	-0.00121	-0.0018
		751.377	-2.89838e-05	-1.67868e-05	-0.00014114	-0.000483006	-0.00116	-0.00178
		752.583	3.81875e-05	-2.27059e-05	-0.000172051	-0.000413378	-0.00112	-0.00168
		753.789	1.79076e-06	-9.22784e-05	-0.000183336	-0.000442737	-0.00102	-0.00159
		754.996	5.36188e-06	-4.08315e-05	-5.80642e-05	-0.000419284	-0.000980727	-0.00149
		756.202	-4.93987e-05	-3.51566e-05	-5.59709e-06	-0.000386269	-0.000949595	-0.00148
		757.409	-2.41243e-05	-6.84366e-05	-3.98599e-05	-0.000324259	-0.000893403	-0.0014
		758.616	2.75783e-07	-3.72644e-05	-8.61981e-05	-0.000318426	-0.000813888	-0.00131
		759.823	4.72649e-05	-5.50659e-06	-5.93844e-05	-0.000325634	-0.000756854	-0.00116
		761.031	-1.30184e-05	8.35466e-06	-5.52745e-05	-0.000235363	-0.000651814	-0.00109
		762.238	2.65737e-05	1.24203e-05	-8.89868e-06	-0.000268014	-0.000535739	-0.000989821
		763.446	-1.44346e-05	-6.12972e-05	-3.45351e-05	-0.000168483	-0.000486485	-0.000835986
		764.654	-1.6726e-05	6.28786e-07	-2.72475e-05	-0.000136981	-0.000486426	-0.000766763
		765.862	1.4726e-05	4.40633e-06	2.49587e-05	-0.000113173	-0.000418728	-0.000688637
		767.07	3.24397e-05	1.44068e-05	1.29229e-05	-0.000164854	-0.000422068	-0.000621901
		768.279	-2.86317e-05	1.78298e-05	-2.06176e-05	-0.000178922	-0.000358852	-0.000448987
		769.487	-2.38196e-05	-1.19041e-05	4.23171e-05	-0.000161236	-0.000325123	-0.000422624
		770.696	-9.82615e-06	3.55825e-05	-2.16023e-05	-7.58233e-05	-0.000263826	-0.000364206
		771.905	6.69571e-06	1.18713e-05	1.49211e-05	-8.27416e-05	-0.000214684	-0.000391171
		773.114	6.32801e-06	2.58849e-05	-1.30204e-05	-8.54909e-05	-0.000155721	-0.000288645
		774.323	-2.79689e-05	1.95223e-05	3.16809e-05	-5.34463e-05	-0.000194278	-0.00030403
		775.533	-5.83137e-05	2.43548e-05	2.75306e-05	-6.85061e-05	-0.000139049	-0.000283309
		776.743	-3.04838e-05	9.84213e-06	2.13028e-05	-7.42847e-05	-0.00014803	-0.000256567
		777.952	-6.70931e-05	7.764e-05	6.69755e-06	-2.65548e-05	-0.000152954	-0.000274536
		779.163	-9.12939e-05	-2.24557e-05	6.07621e-05	-3.4059e-05	-0.000109836	-0.000264319
		780.373	-7.76019e-05	-2.71688e-05	5.45419e-05	-4.50176e-05	-9.68554e-05	-0.000196793
		781.583	-0.000124452	6.74671e-05	8.35745e-05	1.1992e-05	-0.000116366	-0.000179797
		782.794	-8.10222e-05	1.28799e-05	6.95195e-05	-0.000121261	-0.000143961	-0.000177382
		784.005	-9.95771e-05	-2.69287e-05	2.3406e-05	-2.36973e-05	-0.000119188	-0.00018125
		785.215	-0.000172114	2.33717e-05	8.15639e-06	-7.07364e-05	-0.000135548	-0.000214878
		786.427	-6.50231e-05	4.67579e-05	-4.08565e-06	-8.00399e-05	-7.68655e-05	-0.000203086
		787.638	-0.000127898	4.75538e-05	5.75891e-05	-6.40863e-05	-0.000146733	-0.000102064
		788.849	-9.56702e-05	1.43807e-05	7.60189e-05	-0.000100862	-0.000143091	-0.00011119
		790.061	3.59841e-06	-4.15325e-05	5.19395e-05	-7.62231e-05	-8.32336e-05	-7.5815e-05
		791.273	-5.30678e-06	-1.80621e-05	0.000111366	2.29668e-05	-1.30088e-05	-0.000114729
		792.485	-4.08634e-05	1.95592e-05	0.000118182	2.42416e-05	-5.73475e-05	-0.000100984
		793.697	-5.23053e-05	4.99514e-05	0.000119904	3.59515e-05	-0.000102398	-4.24134e-05
		794.909	-5.85186e-05	4.59336e-05	4.18948e-05	9.0916e-05	-8.9449e-05	-6.22687e-05
		796.122	-0.000156615	0.000135198	2.91549e-05	-2.18895e-06	-0.000106555	-1.68251e-06
		797.335	-9.65246e-05	1.48863e-05	-1.11478e-06	-6.3143e-05	-0.00016421	-8.01276e-05
		798.548	-0.000106896	-3.21258e-05	-4.91972e-05	-4.40418e-05	-0.00013093	-0.000134967
		799.761	-0.000278615	-4.21913e-05	0.000168175	-0.000109836	-0.000101443	-3.04059e-05
		800.974	-5.50521e-05	-5.07281e-05	0.000202038	-5.78002e-05	4.33182e-05	-0.000102382
		802.187	-0.000164823	-3.36973e-05	0.000148566	-2.59771e-06	-7.52393e-05	4.93363e-06
		803.401	-7.37541e-05	0.000149118	-3.12348e-05	0.000198268	0.000237498	-5.17459e-05
		804.615	-0.000137958	9.14824e-06	0.000466439	-2.98764e-05	-0.000172826	0.000225093
		805.829	-0.000242065	-0.000207768	7.88736e-05	-0.000226139	-0.000521406	-0.000259421
		807.043	-0.000344636	-0.000177425	0.000142123	-0.000705504	-9.09802e-05	-0.000411128
		808.257	-8.32304e-05	-4.02384e-05	0.000130074	6.49151e-05	8.09231e-05	-0.000203327
		809.472	-0.000107651	-5.87772e-05	0.00021846	-0.000259393	7.34446e-05	2.4543e-05
		810.686	5.59189e-05	0.000103834	1.29911e-05	-0.000168733	-6.78959e-05	-7.16075e-05
		811.901	-0.000303404	-0.000268649	3.77346e-05	-0.000118329	0.00011823	-0.000358861
		813.116	2.13976e-05	-1.66286e-05	4.94866e-06	-0.00020103	-0.000282173	-0.000323942
		814.332	-0.000281112	-0.000177234	0.000125066	6.52545e-05	-0.000233561	1.42105e-05
		815.547	-3.88065e-05	-9.95506e-05	0.000195328	9.43025e-05	-0.000163268	-0.000144867
		816.763	-0.000277326	1.35971e-06	0.000139722	6.31174e-05	-0.00022505	0.000117622
		817.978	-0.000377393	2.80631e-05	-1.52619e-05	-0.000163871	-0.000283063	-9.75391e-05
		819.194	4.15811e-05	-2.23971e-05	0.000142967	-7.54234e-05	-0.000304541	-0.000182183
		820.41	-0.000269281	0.000325185	0.000197787	-1.75432e-05	0.000112163	-0.000158891
		821.627	-0.000273405	-8.80694e-05	6.18463e-05	0.000295963	-0.000164319	0.000144495
		822.843	-4.96802e-05	-0.000475686	0.000190839	-0.000157425	0.000338756	0.000743081
		824.06	1.58665e-05	3.29387e-05	9.80401e-06	-8.33512e-07	-0.000429679	0.000277986
		825.277	-0.000296843	-0.00047012	0.00040532	0.000541688	-0.00062555	-0.000394578
		826.494	-6.95456e-06	-1.08342e-05	0.000398952	-0.000580976	-0.000871374	-0.000895808
		827.711	0.000388734	-0.000288776	0.000906264	-0.000433586	-0.000495916	0.000147491
		828.928	-1.85994e-05	0.000796927	0.00166	-0.000560549	0.000568131	-0.000729585
		830.146	0.000430234	-0.000111214	-0.000158378	-0.00162	-4.5553e-05	1.33434e-05
		831.364	0.000460351	-0.000179029	-0.000321254	-0.0016	-0.00279	0.000346519
		832.582	-0.0013	-0.000855639	0.000715438	-0.00117	-0.000951377	-0.000793079
		833.8	0.000842172	-0.000482798	0.00109	-0.000482299	-0.000642609	0.000367376
		835.018	0.000978843	-8.73728e-05	0.000213448	-0.000336355	-0.00195	-0.000584197
		836.236	-0.000414546	-0.000890631	0.00063432	0.000430082	-0.00167	0.000891789
		837.455	-0.0025	-0.000269582	0.000702955	-0.000855887	-0.000104381	0.000238257
		838.674	0.000822097	-0.00176	0.00308	-0.000987782	0.000234093	0.0013
		839.893	-0.000319135	-0.00182	0.00143	-0.000773706	4.47999e-05	-0.00152
		841.112	0.00217	0.000168162	-0.00106	-0.00252	-0.000740089	0.000762069
		842.331	0.00302	0.00147	-0.000852712	-0.00322	-0.000569625	-0.000160341
		843.551	0.00105	0.0011	0.000370834	-0.00459	-0.000486826	-0.000251751
		844.771	-4.44362e-05	-0.00463	0.000998937	-0.00324	-0.00303	-0.00248
		845.99	-0.00279	-0.00169	-0.000939965	-0.00414	-0.00176	-0.000180814
		847.211	0.000889647	0.000419895	0.00129	-0.00513	4.02496e-05	-0.00251
		848.431	0.00293	-8.24226e-05	-0.000495746	0.000556227	-0.00226	-0.000552225
		849.651	0.000302322	0.00321	-0.000995897	-0.00551	-0.000194407	-0.00155
		850.872	-0.000550382	-9.94614e-05	0.00338	-0.00172	-0.00492	0.000384181
		852.093	-0.00149	-0.00556	-0.000879691	-0.00614	-0.000133703	0.000193903
		853.314	-0.000866601	0.000844987	0.000644592	0.000249034	-0.00114	-0.000620998
		854.535	-0.00147	-0.00143	0.000353452	-0.00325	-0.00166	0.00419
		855.756	0.000303574	0.00615	-0.00642	-0.00278	-0.00661	0.00322
		856.977	-0.00288	-0.00453	0.00021142	-0.00325	-0.00243	-0.00254
		858.199	0.00355	0.000419556	-0.000835361	-0.00146	-0.00325	-0.00103
		859.421	0.00278	0.000176666	0.00401	-0.00722	-0.00445	0.000954223
		860.643	6.8061e-05	NaN	0.00301	NaN	-0.0012	0.000153669
		861.865	0.00222	0.000743932	-0.000428481	0.00064598	-0.00984	-0.00304
		863.088	-0.00274	-0.0025	-0.00116	-0.00166	-0.00363	0.00148
		864.31	0.00382	-0.00268	0.00527	0.000193339	-0.00155	0.00142
		865.533	0.00398	0.00652	0.00213	NaN	-0.00457	-0.00259
		866.756	-0.000175584	NaN	-0.00129	-0.000375975	NaN	-0.00178
		867.979	8.18275e-06	NaN	-0.00438	-0.00116	-0.000529801	-0.000594312
		869.202	NaN	NaN	NaN	NaN	NaN	NaN
		870.426	NaN	NaN	NaN	NaN	NaN	NaN
		871.649	-0.00179	NaN	0.00501	-0.00325	NaN	0.000684116
		872.873	-0.00294	NaN	-0.00194	NaN	NaN	NaN
		874.097	0.000364589	-0.00571	0.00281	-0.00468	NaN	-0.00846
		875.322	NaN	NaN	NaN	NaN	NaN	NaN
		876.546	NaN	NaN	NaN	NaN	-0.0019	NaN
		877.77	-0.00398	NaN	NaN	NaN	NaN	NaN
		878.995	NaN	-0.00505	NaN	NaN	-0.00324	NaN
		880.22	NaN	NaN	NaN	NaN	NaN	NaN
		881.445	0.00415	NaN	NaN	NaN	NaN	NaN
		882.67	NaN	NaN	NaN	NaN	NaN	NaN
		883.896	NaN	NaN	NaN	NaN	NaN	NaN
		885.122	NaN	NaN	NaN	NaN	NaN	NaN
		886.347	NaN	NaN	NaN	NaN	NaN	NaN
		887.573	NaN	NaN	NaN	NaN	NaN	NaN
		888.799	NaN	NaN	NaN	NaN	NaN	NaN
		890.026	NaN	NaN	NaN	NaN	NaN	NaN
		891.252	NaN	NaN	NaN	NaN	NaN	NaN
		892.479	NaN	NaN	NaN	NaN	NaN	NaN
		893.706	NaN	NaN	NaN	NaN	NaN	NaN
		894.933	NaN	NaN	NaN	NaN	NaN	NaN
		896.16	NaN	NaN	NaN	NaN	NaN	NaN
		897.388	NaN	NaN	NaN	NaN	NaN	NaN
		898.615	NaN	NaN	NaN	NaN	NaN	NaN
		899.843	NaN	NaN	NaN	NaN	NaN	NaN
		901.071	NaN	NaN	NaN	NaN	NaN	NaN
		902.299	NaN	NaN	NaN	NaN	NaN	NaN
		903.527	NaN	NaN	NaN	NaN	NaN	NaN
		904.756	NaN	NaN	NaN	NaN	NaN	NaN
