# Supplementary material for: Tailoring vertical phase distribution of quasi-two-dimensional perovskite films via surface modification of hole-transporting layer
Source: Nat Commun. 2019 Feb 20;10:878. doi: 10.1038/s41467-019-08843-5 (PMC6382759; doi:10.1038/s41467-019-08843-5)
Supplement: Supplementary file 2 — Source Data [file 41467_2019_8843_MOESM2_ESM.zip › data source 20190129/figure S17b.xlsx]

## Sheet: Sheet1
		the TA spectrum of two dimensional perovskite solar cell based on BrB-PEDOT:PSS (excited at 480 nm from back side )
		wavelength (nm)	delay time
			-5ps	0.434 ps	1.04 ps	102 ps	569 ps	2070 ps
		462.443	0.00209	-0.00447	NaN	0.000766391	-0.000964957	-5.5072e-06
		463.605	0.000698449	-0.00375	NaN	-0.00191	-0.00221	0.00399
		464.768	0.000496262	0.00093285	0.00375	0.00074771	0.00327	0.0031
		465.931	0.00222	0.00142	0.00137	-0.000465467	0.000368981	0.00266
		467.094	0.00019285	0.00078988	0.00329	-0.00434	0.00070267	0.00281
		468.257	0.00295	-0.00194	0.00412	-0.00334	0.00179	0.000190066
		469.42	0.00173	0.000542822	0.00332	-0.00184	-0.00193	0.00125
		470.583	0.000443477	0.000227944	0.00196	0.000250585	-0.00046702	0.000657494
		471.747	0.00209	0.000323498	0.00118	-0.000256212	-0.00239	-7.95007e-05
		472.911	0.000441398	-0.000290695	-0.000396122	0.00101	-0.00333	-0.000295213
		474.075	0.00123	-0.00354	-0.00039225	-0.000246087	-0.000693262	-0.000328618
		475.239	-0.00235	0.000457854	-0.00131	-0.000180463	-0.000966709	0.00316
		476.403	-0.000434623	0.000741494	-0.00030761	-0.00284	-0.00135	0.00425
		477.568	-0.000868161	-0.000596636	-0.000670207	-0.00285	-0.000730847	0.00192
		478.733	-0.00103	2.21934e-05	-0.000452322	-0.00123	-0.00138	-2.40908e-05
		479.898	0.00241	1.94676e-05	-0.000700936	-0.00112	-0.000692669	0.00205
		481.063	0.00159	0.00202	0.00112	-0.00117	0.00146	0.000616685
		482.228	0.000258027	0.000328287	-0.000650231	0.00127	-0.00328	0.00329
		483.393	-0.000105529	-0.00070462	-0.000192368	-0.000894727	-0.000830891	0.000589389
		484.559	-0.000824969	-0.000586487	0.00101	0.00106	-0.00148	0.00239
		485.725	0.000899279	-0.000759782	-5.84052e-05	0.0017	-0.000408539	0.00117
		486.891	0.00011632	0.000333971	0.000351616	-9.40883e-05	0.000234632	0.000447534
		488.057	0.000651736	-0.000347612	0.000328409	0.000578642	-0.000328715	0.00142
		489.223	0.000629907	0.000336668	0.000495122	-5.41377e-05	-0.000110008	0.000789775
		490.39	0.000201812	0.000869418	-0.000720486	-0.000180007	0.000612112	0.000822279
		491.557	0.000666371	0.000116353	0.00099526	0.0007401	2.81415e-05	0.000212982
		492.723	1.52654e-05	0.000923195	0.000503834	0.00161	0.000684498	0.00175
		493.89	0.0001377	0.000884778	-1.9958e-05	0.000662755	-0.000409819	0.00141
		495.058	0.000243242	0.00109	-0.0012	-0.000543058	0.000538015	0.000560717
		496.225	-5.30091e-05	0.000977863	0.000305514	0.00063723	4.04424e-05	0.000796197
		497.393	0.000748065	0.000380333	-4.41305e-05	-0.000336416	-0.000724188	-0.000274032
		498.56	0.000453337	0.000534102	-0.000510273	0.000764728	-0.000238731	0.00104
		499.728	-8.18051e-06	-0.00010225	-1.75106e-05	0.000805808	-0.000756029	0.000574805
		500.897	0.000731997	3.8719e-05	0.000644216	3.70658e-05	-0.000353213	0.000304622
		502.065	0.000485991	0.000143677	-0.000285409	0.000978218	0.000264171	-0.000255921
		503.233	4.3131e-05	0.000638259	0.000468071	0.000162217	-0.000235918	9.01237e-05
		504.402	0.000308131	0.000690374	-0.000131223	0.0001927	1.78869e-05	-0.00034361
		505.571	-7.5271e-05	0.0001097	5.71656e-05	-0.0005905	0.000466693	0.00033091
		506.74	0.000444553	-0.000146187	-0.000148515	6.29656e-05	0.000150387	0.000814487
		507.909	0.000147879	-0.000132295	9.85722e-05	-0.000370247	-0.000261448	-0.000285558
		509.078	0.000737199	9.34246e-05	2.97838e-05	6.64898e-05	-0.000380611	0.00066629
		510.248	0.000100305	-0.000246275	-0.000111493	6.57547e-05	-0.00019581	-8.94966e-05
		511.418	-0.000493657	-0.000504162	-0.000121747	-0.000142187	0.000243369	0.000470812
		512.587	0.000256852	1.18015e-05	0.00019332	0.000136234	0.000109818	0.000647846
		513.758	0.000547979	0.00021187	2.32823e-06	-3.86798e-06	0.000327554	0.00024796
		514.928	0.000322869	5.90202e-05	-0.00048347	-1.87917e-06	-0.000134859	0.000392053
		516.098	0.000404919	-0.000174807	-0.000298676	7.59771e-06	-0.000122208	0.000187173
		517.269	0.000679263	5.9347e-05	0.000240713	6.61023e-05	-1.03119e-05	0.000585248
		518.44	0.000637889	0.000339146	0.00027749	5.69613e-05	0.000154035	0.000479665
		519.611	-5.23535e-05	0.000298181	0.000261278	0.000315952	-0.000390745	0.000124232
		520.782	0.000425709	0.000239187	5.25244e-05	0.000213119	-0.000316307	0.000104562
		521.953	-5.69234e-05	0.000286039	0.000531614	-8.42556e-05	-0.000317695	-8.55401e-05
		523.125	0.000391271	0.000176219	0.000630646	1.80655e-05	-0.00015482	-2.1273e-06
		524.297	0.000208804	-9.9153e-05	0.000302422	0.000170989	-6.21364e-05	0.000558174
		525.468	9.33117e-05	-7.00233e-05	0.000350329	0.000100324	0.000178189	0.000488978
		526.64	-5.67493e-05	5.09073e-05	0.000196818	-2.3606e-07	1.76922e-05	0.000304278
		527.813	0.000203166	0.000502777	0.000285677	-0.00015831	0.000325216	0.000493761
		528.985	0.000180894	0.000479228	0.00057014	0.00018632	0.00028367	0.000636974
		530.158	0.000320767	8.54034e-05	0.000642275	0.000275356	0.000443709	0.000240807
		531.331	8.17311e-06	0.000262631	0.000244422	0.000263551	0.000143355	0.000345912
		532.504	0.000142424	0.000591063	0.000533246	0.000304514	0.000141241	0.000400731
		533.677	0.000215875	0.000244402	0.000838325	0.000508075	0.000239722	7.6213e-05
		534.85	0.000129766	0.000548437	0.000633328	0.000440719	0.000404956	0.000264941
		536.024	-2.43115e-05	7.00808e-05	0.000450219	0.000344119	0.000319669	0.00031297
		537.197	-1.80828e-05	0.000157217	0.000714109	0.000436914	0.000397566	0.000118535
		538.371	0.000186829	0.000466481	0.000643107	0.000577362	0.000232279	0.000373325
		539.545	0.000266214	0.000152425	0.000735444	0.000263831	0.00022635	0.000380253
		540.719	0.000297127	0.000515996	0.000539251	0.000433169	0.000282174	0.000254657
		541.894	8.58341e-05	0.000728936	0.000581453	0.000787303	0.000231721	0.00020453
		543.068	2.21847e-05	0.000661501	0.000848149	0.000558453	0.000272315	0.000209081
		544.243	7.03601e-05	0.000606475	0.000810914	0.000538559	0.000369153	0.000235296
		545.418	0.000115546	0.000628855	0.000729376	0.000733508	0.00040287	0.000258698
		546.593	-4.98111e-05	0.000769152	0.000819692	0.000643898	0.000488866	0.000425528
		547.768	0.000159938	0.000887622	0.000629671	0.000497662	0.000606634	0.000361864
		548.944	3.10839e-05	0.000886512	0.000878188	0.000716133	0.000441559	0.000334838
		550.119	0.000164681	0.000898696	0.00096015	0.000696624	0.000462693	0.000435184
		551.295	0.000142849	0.000944917	0.000951925	0.000645544	0.000449542	0.000328559
		552.471	6.2881e-05	0.000958624	0.00093671	0.000760785	0.000463205	0.000413795
		553.648	3.2178e-05	0.00111	0.000852675	0.000739939	0.000595521	0.000498347
		554.824	8.29185e-05	0.000886313	0.000965779	0.000722831	0.000508987	0.000429567
		556	8.72785e-05	0.000971706	0.000919422	0.000781493	0.000360382	0.000252131
		557.177	0.000141982	0.000878544	0.00101	0.000679682	0.000383446	0.00047881
		558.354	3.39271e-05	0.001	0.00104	0.000752583	0.000385331	0.000331533
		559.531	7.25676e-05	0.000790455	0.00089263	0.000777292	0.000414076	0.000403911
		560.708	7.39211e-05	0.000664915	0.000842645	0.000682188	0.000513089	0.000338394
		561.886	7.40665e-05	0.000713749	0.000957666	0.000664855	0.000431828	0.000201909
		563.063	2.55336e-05	0.000599215	0.000741175	0.00066445	0.000527346	0.000317969
		564.241	8.20063e-05	0.000632803	0.000777734	0.000791051	0.00050777	0.000230813
		565.419	0.000109763	0.000302537	0.000638199	0.000652005	0.000467819	0.000290056
		566.597	6.05748e-05	0.000268569	0.000566597	0.000686814	0.000342655	0.000407123
		567.776	2.3163e-05	0.000211531	0.000488746	0.000606234	0.000520266	0.000307175
		568.954	7.8495e-05	-3.54506e-05	0.000531624	0.000558955	0.000352542	0.000307809
		570.133	3.77611e-05	-7.03098e-05	0.00025563	0.000494479	0.000407392	0.000299633
		571.312	-1.78297e-06	-0.000185195	0.000277137	0.000548391	0.000522762	0.00039568
		572.491	1.43918e-05	-0.000136619	0.000253123	0.000610607	0.000543271	0.000362847
		573.67	0.000115286	3.33394e-05	0.000323018	0.000595685	0.000444889	0.000525093
		574.849	-2.96654e-05	9.50849e-05	0.000409848	0.000633406	0.000616168	0.000385423
		576.029	0.000119461	0.000371565	0.000487078	0.000658121	0.000633963	0.000401127
		577.209	0.000170799	0.000763675	0.000648751	0.000725753	0.00061994	0.000445622
		578.389	1.82761e-05	0.00117	0.000899229	0.000925877	0.000626857	0.000419803
		579.569	-1.62675e-05	0.00145	0.00103	0.000956245	0.000682514	0.000310945
		580.749	-2.44657e-05	0.00179	0.00115	0.00108	0.000758088	0.00043132
		581.93	3.65695e-06	0.00198	0.0013	0.00109	0.000785045	0.000443958
		583.11	-6.92645e-05	0.00214	0.00142	0.00114	0.000759306	0.000399559
		584.291	8.48389e-06	0.00231	0.00148	0.00125	0.000800361	0.000450635
		585.472	-1.6006e-05	0.00226	0.00147	0.0012	0.000932436	0.000418737
		586.653	3.12171e-05	0.0022	0.00144	0.00116	0.000892508	0.000368263
		587.835	0.000117536	0.0021	0.00136	0.0011	0.000816325	0.000357443
		589.016	4.36663e-05	0.00184	0.00127	0.00104	0.00078978	0.000338778
		590.198	-4.51237e-05	0.00142	0.00119	0.000897539	0.000711946	0.000421761
		591.38	6.8415e-05	0.00118	0.000980313	0.000819002	0.000579944	0.000386906
		592.562	5.39791e-05	0.000562138	0.000794452	0.000569611	0.000575712	0.000230658
		593.744	8.93323e-06	-8.72851e-05	0.000409204	0.000267897	0.000242028	0.000220721
		594.927	1.3085e-05	-0.000796358	-3.33077e-05	0.000178103	0.000151138	8.08007e-05
		596.109	5.98699e-05	-0.00175	-0.000371555	-0.00010186	-1.87307e-05	7.36335e-05
		597.292	8.47629e-05	-0.00265	-0.00103	-0.000522168	-0.000166173	-8.20052e-07
		598.475	6.9684e-05	-0.00363	-0.00153	-0.000965218	-0.000382857	9.79151e-05
		599.658	0.000100912	-0.00497	-0.00211	-0.00152	-0.000679644	7.08889e-06
		600.842	7.19432e-06	-0.00595	-0.00279	-0.00195	-0.000910193	-5.7969e-05
		602.025	1.38999e-05	-0.00721	-0.00374	-0.00263	-0.00122	-0.000237242
		603.209	0.000133571	-0.00806	-0.00426	-0.00307	-0.00166	-0.00037259
		604.393	0.000185078	-0.00923	-0.00492	-0.0037	-0.00197	-0.00044578
		605.577	4.52728e-05	-0.00984	-0.00551	-0.00417	-0.00201	-0.000542061
		606.761	8.72136e-05	-0.01018	-0.00591	-0.00451	-0.00232	-0.000607852
		607.946	8.19179e-05	-0.01002	-0.00593	-0.00436	-0.00254	-0.000499862
		609.13	4.30733e-06	-0.00926	-0.00577	-0.00438	-0.00231	-0.000504484
		610.315	4.80097e-05	-0.00815	-0.00552	-0.00413	-0.0022	-0.000514052
		611.5	4.30009e-05	-0.00685	-0.00475	-0.00362	-0.0019	-0.000494545
		612.685	0.000165099	-0.00514	-0.00398	-0.0031	-0.00147	-0.00030199
		613.87	-1.18242e-05	-0.00362	-0.00322	-0.00238	-0.00112	-0.000157458
		615.056	3.72276e-05	-0.00195	-0.00242	-0.00174	-0.000778272	0.000111772
		616.242	5.74826e-05	-0.00054815	-0.00156	-0.00107	-0.000344999	9.43222e-05
		617.427	0.000128538	0.000592111	-0.000949959	-0.000676052	-0.000117901	0.000116479
		618.614	0.000100722	0.00168	-0.000510762	-0.00031692	0.000138821	0.000259369
		619.8	2.16193e-05	0.00244	-9.8007e-05	1.14444e-05	0.000364401	0.000327205
		620.986	-2.45936e-05	0.00284	0.000144103	0.000176628	0.000309695	0.000237592
		622.173	4.61049e-07	0.00312	0.000290561	0.000264823	0.000381524	0.000380911
		623.359	6.69649e-06	0.00318	0.000269809	0.0002666	0.000321217	0.000413696
		624.546	5.55809e-05	0.00318	0.000262833	0.000271372	0.000395919	0.000366038
		625.734	-2.64508e-05	0.00302	0.000248354	0.000173235	0.000318888	0.000230876
		626.921	-5.66533e-06	0.00279	0.000147074	7.75838e-05	0.000280357	0.000342667
		628.108	7.41573e-05	0.00249	5.25022e-06	3.37241e-05	0.000249635	0.000264251
		629.296	4.95519e-05	0.00221	-6.81376e-05	-0.000152609	0.000223934	0.000242369
		630.484	-1.30942e-05	0.00185	-0.000210366	-0.000247906	3.81474e-05	0.000207976
		631.672	3.83246e-05	0.00153	-0.000284702	-0.000368079	1.23855e-05	0.00018944
		632.86	4.30783e-05	0.00127	-0.000444238	-0.000495721	-8.97667e-05	0.000125774
		634.048	1.79852e-05	0.000902857	-0.000513703	-0.000539401	-0.000203494	7.87935e-05
		635.237	6.9592e-06	0.000570159	-0.000679137	-0.000684088	-0.00025021	4.60028e-05
		636.426	4.582e-05	0.000304152	-0.000722176	-0.000830168	-0.000429217	3.61333e-05
		637.614	7.53524e-05	5.18244e-05	-0.000906232	-0.000928914	-0.000435756	5.96321e-05
		638.803	4.67723e-05	-9.63055e-05	-0.000990242	-0.000982156	-0.000510465	-5.14876e-06
		639.993	-1.78288e-05	-0.000235301	-0.00101	-0.00105	-0.000593671	-4.51909e-05
		641.182	-1.92902e-05	-0.000312072	-0.00103	-0.00114	-0.000652354	-3.64693e-05
		642.372	4.09396e-05	-0.000370756	-0.00103	-0.00114	-0.000639524	-4.54335e-05
		643.562	1.74279e-05	-0.000368726	-0.001	-0.00104	-0.000708016	-2.6456e-05
		644.752	-4.8503e-06	-0.000375971	-0.00103	-0.00106	-0.000609356	4.02772e-05
		645.942	5.32415e-05	-0.00022299	-0.000898915	-0.000935199	-0.000618361	9.51829e-05
		647.132	-5.16399e-05	-0.000124012	-0.000834641	-0.00079397	-0.000473675	0.000100086
		648.323	-2.75279e-05	5.53313e-05	-0.000689291	-0.000734702	-0.000337002	0.000190681
		649.513	-2.51123e-05	0.000241174	-0.000568368	-0.000593337	-0.000333755	0.000169255
		650.704	-3.47349e-05	0.000401614	-0.000422741	-0.000449256	-0.000247286	0.000252342
		651.895	5.14656e-05	0.000508947	-0.00035436	-0.000382922	-0.000196863	0.000265827
		653.086	6.05545e-05	0.000649143	-0.00029706	-0.000278815	-0.00010422	0.00030364
		654.278	4.99399e-05	0.000625274	-0.000267633	-0.000305295	-7.00592e-05	0.000295764
		655.469	-9.49939e-06	0.00065111	-0.000250912	-0.000278211	-9.33029e-05	0.000349321
		656.661	1.31504e-05	0.000642394	-0.000272886	-0.000173438	-7.74068e-05	0.000316657
		657.853	1.67447e-05	0.000616304	-0.000295333	-0.00030207	-0.000149949	0.000313973
		659.045	6.8689e-06	0.000555261	-0.000225348	-0.000278566	-0.00016072	0.000302051
		660.238	-1.04888e-05	0.000478847	-0.000380928	-0.000352647	-0.000171225	0.00027565
		661.43	4.77029e-05	0.000348102	-0.000354212	-0.000419328	-0.000229557	0.000260423
		662.623	6.12931e-05	0.000325486	-0.000425401	-0.000406092	-0.000239852	0.000261422
		663.816	8.84346e-05	0.000224337	-0.000463938	-0.000451419	-0.000291288	0.000204873
		665.009	7.06032e-05	0.000146529	-0.000558842	-0.000550322	-0.000311054	0.000200053
		666.202	-3.20236e-06	9.0409e-05	-0.000526451	-0.000516688	-0.000331279	0.000234869
		667.395	4.36235e-05	3.55448e-05	-0.000534791	-0.000522397	-0.000340443	0.000174956
		668.589	3.23546e-05	1.45961e-05	-0.000509882	-0.000522692	-0.000356982	0.000157294
		669.783	-1.55393e-05	-1.85354e-05	-0.000501487	-0.000517351	-0.000336173	0.000154177
		670.976	-6.59028e-06	3.03908e-05	-0.000472426	-0.00047413	-0.000278016	0.000174671
		672.17	1.20984e-06	4.36882e-05	-0.000437686	-0.00043221	-0.000251617	0.00017595
		673.365	2.64165e-05	0.000115129	-0.000362357	-0.000389884	-0.000229261	0.000202261
		674.559	-1.47973e-06	0.000110719	-0.000346847	-0.00034341	-0.000207414	0.000197731
		675.754	2.70216e-05	0.000165392	-0.000287295	-0.000328888	-0.000166295	0.000179781
		676.949	2.33032e-05	0.000173467	-0.000197136	-0.000273491	-0.000113966	0.000176375
		678.144	5.47169e-05	0.000225908	-0.000192919	-0.0002294	-0.000103929	0.000163036
		679.339	6.7385e-05	0.000222816	-0.000178432	-0.000217774	-4.6312e-05	0.000182978
		680.534	5.7736e-05	0.000249547	-0.000145786	-0.000192625	-1.96293e-05	0.000156312
		681.73	6.34836e-05	0.000173039	-0.000150107	-0.000167436	-7.39482e-05	0.000209798
		682.925	6.14589e-05	0.000192402	-9.93526e-05	-0.000180661	-3.56885e-06	0.000138946
		684.121	-1.04964e-05	0.000166909	-0.000112403	-0.000167038	1.27927e-05	0.000174169
		685.317	3.31535e-05	0.000169483	-8.9123e-05	-0.000189201	-2.4449e-05	8.77277e-05
		686.514	-1.15486e-05	0.000106115	-7.74468e-05	-0.000213834	-4.96522e-05	9.88205e-05
		687.71	1.49321e-05	8.86787e-05	-7.40318e-05	-0.000183921	-3.46378e-05	8.22549e-05
		688.907	6.32929e-05	8.18586e-05	-0.000113866	-0.000129118	-5.55193e-05	5.23526e-05
		690.104	2.7699e-05	0.00010058	-0.000169097	-0.000122231	-4.78048e-05	8.19194e-05
		691.3	1.33433e-05	7.71862e-05	-0.000116822	-0.000128123	-1.66999e-05	9.33968e-05
		692.498	7.97621e-05	9.47084e-05	-8.49915e-05	-0.000142492	-3.36314e-05	7.76621e-05
		693.695	5.70568e-05	0.000132352	-8.12128e-05	-8.32951e-05	1.16852e-05	3.86758e-05
		694.892	2.06832e-05	4.08856e-05	-6.42216e-05	-4.99021e-05	-6.75843e-06	-2.97013e-05
		696.09	-1.45245e-05	1.68457e-05	-1.6976e-05	-9.81251e-05	-3.51428e-05	5.33333e-06
		697.288	3.87875e-06	8.16992e-06	-5.1515e-05	-0.000134462	1.79454e-05	-3.39826e-05
		698.486	8.35983e-06	2.93771e-05	1.62489e-05	-8.94527e-05	-5.22868e-05	-6.63969e-05
		699.684	4.50639e-05	3.24805e-05	-1.13375e-05	-0.000130723	-6.74556e-05	-2.71391e-05
		700.883	-6.72532e-07	2.26019e-05	-2.67229e-05	-7.95039e-05	-9.71459e-05	-0.00015313
		702.081	-2.94101e-05	3.36425e-05	-3.06459e-05	-9.72024e-05	-7.71859e-05	-7.94873e-05
		703.28	6.53909e-05	7.55624e-05	1.30738e-05	-0.000106289	-0.000104572	-0.000121134
		704.479	4.56173e-05	1.0837e-05	-7.46017e-05	-0.000109631	-0.000110828	-9.48638e-05
		705.678	-3.88739e-05	5.69108e-05	-4.3012e-06	-6.10021e-05	-9.51762e-05	-0.000103354
		706.877	-1.32607e-05	4.4698e-05	1.5289e-07	-0.000148903	-0.000215819	-0.000185378
		708.077	3.00843e-06	5.58483e-05	-9.58638e-05	-0.000147575	-7.63884e-05	-0.000155839
		709.276	-3.95569e-05	1.18284e-05	-4.46034e-05	-8.50269e-05	-0.000119578	-0.000166909
		710.476	-7.81277e-05	-2.66155e-05	2.64621e-05	-0.000133752	-0.000204066	-0.00025592
		711.676	-4.73567e-06	1.48705e-05	-1.73528e-05	-0.000199666	-0.000116494	-0.0003153
		712.876	3.65365e-05	-5.35718e-06	-3.82426e-05	-0.000194094	-0.000216553	-0.000292224
		714.077	4.48333e-06	-2.68497e-05	-4.30392e-05	-0.000121744	-0.000321787	-0.000251094
		715.277	5.86564e-05	-3.28533e-07	-4.2177e-05	-0.000137306	-0.000264537	-0.000295451
		716.478	-2.06975e-05	-6.94059e-05	-8.08228e-05	-0.000160599	-0.0003734	-0.000354158
		717.679	-8.78111e-05	1.85846e-05	-2.26988e-05	-0.000117395	-0.000326998	-0.000424018
		718.88	4.88914e-05	-3.43778e-05	-0.000125537	-0.000274336	-0.00042582	-0.000461911
		720.081	1.14735e-05	1.66701e-05	-8.45723e-05	-0.000249659	-0.000506567	-0.000468359
		721.283	7.10117e-05	5.40381e-05	-5.58303e-05	-0.000195462	-0.000488435	-0.000581104
		722.484	3.59693e-05	3.12959e-05	-0.000126817	-0.00034946	-0.000506098	-0.000784353
		723.686	-9.40775e-05	-1.12471e-05	-7.80797e-06	-0.000233156	-0.000568363	-0.000719694
		724.888	2.40932e-05	3.51559e-05	-0.000133953	-0.000258213	-0.000638052	-0.00082288
		726.09	-2.41249e-05	0.000138848	-0.000128723	-0.000184963	-0.000621859	-0.000887955
		727.293	-5.97761e-05	6.82371e-05	-0.000122387	-0.000288954	-0.000717943	-0.000941011
		728.495	7.55979e-05	9.36391e-05	-0.000177024	-0.000242395	-0.000753953	-0.00103
		729.698	5.0952e-05	4.17926e-05	-0.000218919	-0.000258728	-0.000804506	-0.0011
		730.901	0.000123873	3.76153e-06	-0.000104757	-0.00024591	-0.0008605	-0.00116
		732.104	4.00876e-05	4.12068e-05	-0.000231167	-0.000292125	-0.00080813	-0.0012
		733.307	7.18099e-06	-3.61659e-06	-0.000189643	-0.00034723	-0.00089976	-0.00124
		734.51	6.74359e-05	7.23855e-07	-0.000111747	-0.000374381	-0.00103	-0.00131
		735.714	0.00012617	7.65955e-05	-0.000176061	-0.000402011	-0.000985924	-0.00139
		736.918	6.19615e-05	9.36365e-05	-0.000141309	-0.000363695	-0.00106	-0.0014
		738.122	1.66638e-05	9.25781e-05	-9.63421e-05	-0.000304056	-0.00105	-0.00157
		739.326	-2.41086e-05	1.43808e-05	-0.000201163	-0.000381735	-0.00107	-0.00154
		740.53	-2.19544e-05	5.49213e-05	-0.000140787	-0.000356309	-0.00105	-0.00151
		741.735	4.86808e-05	1.58072e-05	-0.000145242	-0.000335944	-0.00116	-0.00155
		742.939	-1.58572e-05	0.000117354	-0.000177812	-0.0003976	-0.0011	-0.00165
		744.144	5.70196e-05	7.25745e-05	-0.00013593	-0.000452954	-0.00103	-0.00153
		745.349	-8.60528e-07	3.55585e-05	-0.000165986	-0.000415947	-0.00108	-0.0016
		746.554	-9.05123e-05	5.74764e-05	-0.000165097	-0.000484377	-0.00106	-0.00158
		747.76	5.41364e-05	0.000117927	-0.000143546	-0.000375728	-0.001	-0.00154
		748.965	2.34736e-05	5.71195e-05	-0.000128083	-0.000412602	-0.000979759	-0.00151
		750.171	5.93774e-07	2.81206e-05	-0.000102236	-0.00035555	-0.00092578	-0.00144
		751.377	2.08195e-05	7.69134e-05	-0.000155485	-0.00028739	-0.000872053	-0.00138
		752.583	-8.63594e-05	6.0115e-05	-9.37475e-05	-0.000381622	-0.000838288	-0.0013
		753.789	-3.97578e-05	0.00013993	-0.000150825	-0.000272474	-0.000772577	-0.00125
		754.996	-1.78046e-05	6.10757e-05	-0.000105448	-0.000298793	-0.000631411	-0.00108
		756.202	-7.5887e-05	0.000105493	-4.10452e-05	-0.000246141	-0.000584839	-0.00105
		757.409	-1.84681e-05	7.7545e-05	-1.33444e-05	-0.000148571	-0.000575925	-0.000928156
		758.616	2.30266e-05	8.95655e-05	-4.13674e-05	-0.000217665	-0.000518813	-0.000872065
		759.823	2.37941e-05	5.31059e-05	-8.00574e-05	-0.000124315	-0.000470903	-0.000768349
		761.031	-2.00751e-05	6.81494e-05	-9.30496e-05	-0.000168295	-0.000408023	-0.000715308
		762.238	-2.24366e-05	8.08078e-05	-0.00010033	-0.000155365	-0.000383028	-0.000595744
		763.446	-4.1429e-06	6.79812e-05	-0.00011612	-0.000111447	-0.000298398	-0.000446878
		764.654	5.57784e-06	0.000111131	-7.92858e-05	-0.000150389	-0.000242824	-0.000411509
		765.862	-2.64427e-05	1.90104e-06	-3.96222e-05	-0.000144246	-0.000228089	-0.000362906
		767.07	-2.34561e-05	3.1772e-05	-6.57183e-05	-8.62976e-05	-0.000278701	-0.000367844
		768.279	4.80484e-05	2.25154e-05	1.51932e-05	-3.75157e-05	-0.000221827	-0.000269969
		769.487	2.35211e-05	0.000107496	1.3493e-05	-9.10337e-05	-0.000164203	-0.000284959
		770.696	-1.01557e-05	2.13397e-05	-5.83878e-07	-1.30192e-05	-0.000181601	-0.000246956
		771.905	3.87761e-05	3.28553e-05	1.28004e-05	-4.2188e-05	-8.8638e-05	-0.000221964
		773.114	6.1452e-05	6.52204e-05	3.85447e-05	3.76325e-05	-6.39722e-05	-0.000191438
		774.323	2.69126e-05	1.87678e-05	1.85772e-06	-4.16942e-05	-5.91597e-05	-0.000220143
		775.533	3.44004e-06	-5.88764e-06	3.08433e-05	-4.19083e-05	-0.000117546	-0.000147145
		776.743	-4.83277e-05	1.15673e-05	-5.65582e-05	1.69297e-06	-0.000103136	-0.000139793
		777.952	-7.5064e-05	-3.13996e-05	2.50897e-05	-3.46969e-05	-3.1145e-05	-0.0002053
		779.163	-4.12642e-05	-9.30905e-05	7.73592e-06	-8.09953e-06	-1.02524e-05	-0.000220761
		780.373	-4.70559e-05	-3.48233e-05	5.75581e-05	-4.89739e-05	-6.34506e-05	-0.00017062
		781.583	1.80592e-05	-4.42341e-05	8.2865e-05	-5.60508e-05	-1.23284e-05	-0.000217706
		782.794	-6.73813e-06	-4.90387e-05	1.19146e-05	-4.1961e-05	-0.000127279	-0.000165851
		784.005	5.0523e-06	1.38697e-05	5.24629e-05	-3.10643e-05	-1.89596e-05	-3.48893e-06
		785.215	3.48363e-05	-7.09107e-06	6.65969e-05	3.70263e-05	4.78445e-05	-5.27401e-05
		786.427	6.03379e-05	3.51862e-05	7.34742e-05	-6.98769e-06	7.29917e-05	-9.19985e-05
		787.638	2.51588e-05	1.28259e-05	1.40354e-05	3.67965e-05	7.34219e-05	-6.16483e-05
		788.849	-1.11854e-06	-4.10004e-05	1.44156e-05	-2.99793e-05	3.56421e-05	-9.63535e-05
		790.061	-9.25939e-05	-3.42884e-05	-1.02921e-05	-5.45092e-05	-2.00904e-05	-0.000115696
		791.273	-1.4538e-05	-4.91763e-05	5.2511e-05	-1.34942e-05	-2.05615e-05	-6.94745e-05
		792.485	-1.72641e-05	-9.09592e-05	4.57835e-05	4.18481e-05	-5.95699e-05	-0.000121684
		793.697	-3.02369e-05	-0.000121443	5.79827e-05	4.95834e-06	-0.000137719	-7.471e-05
		794.909	4.3254e-05	-3.59493e-05	5.76711e-05	3.40036e-05	-0.000116775	-0.000127396
		796.122	7.15782e-05	3.95289e-05	-3.58063e-05	7.32141e-06	7.10201e-05	-0.000121824
		797.335	-3.80839e-06	-0.000167631	-1.03905e-05	9.15302e-05	-9.40052e-05	-0.00017839
		798.548	2.63074e-05	1.72933e-05	3.10002e-05	3.84462e-05	-5.77718e-05	-1.69407e-05
		799.761	0.00013373	-0.000108444	-0.000176894	-5.10138e-05	-0.000131696	-1.99441e-05
		800.974	0.000130962	-6.39564e-05	0.000149729	-0.000172678	-7.24362e-05	-7.30814e-05
		802.187	9.90652e-05	2.60485e-05	-4.84754e-05	6.73034e-05	-0.000227004	-1.21363e-05
		803.401	-2.84508e-05	-1.08543e-05	-3.89343e-05	-0.000240492	-8.15081e-05	0.000186068
		804.615	3.1028e-05	-0.000119509	8.05814e-05	-0.00014935	0.000239607	1.18504e-05
		805.829	-0.000129669	-0.000438844	0.000151598	-0.000138672	-0.000136092	2.76619e-05
		807.043	0.000372298	-0.000293696	-0.000166183	-0.000185565	-0.000426282	-4.79573e-05
		808.257	-0.000272289	-0.000341011	-0.000303679	-3.16298e-05	-0.000359855	-0.000223639
		809.472	0.000455591	-3.49265e-05	0.000353957	4.83431e-05	-3.94032e-05	-4.98382e-05
		810.686	0.00035881	-0.000171966	0.000420299	0.000148165	-0.000374827	4.55099e-05
		811.901	0.000310791	-0.000538274	0.000118886	0.000205285	-0.000208865	0.000251333
		813.116	-0.00018051	-9.40649e-05	7.9636e-05	-0.000127566	9.05696e-05	0.000268105
		814.332	-0.000148086	-0.000294889	-0.000199703	-0.000283241	-8.57661e-05	8.96663e-05
		815.547	-7.7056e-06	-0.000313592	-4.35764e-05	-3.56341e-05	-0.000156976	0.00014863
		816.763	0.000156892	-4.57881e-05	-0.000233923	-6.64373e-05	-0.000239781	-0.000182662
		817.978	-0.000164548	-5.09263e-06	-0.000164872	-9.53525e-05	-6.89788e-05	-0.000255677
		819.194	0.000126822	0.000210106	-0.00010485	0.000111827	-0.000280069	7.67362e-06
		820.41	0.000131185	-1.19863e-05	0.000181165	1.74701e-05	-0.000128708	0.000211227
		821.627	-0.000318761	-0.00024991	-0.000391854	0.000111645	3.23773e-05	0.000385167
		822.843	0.000282221	-0.000155387	-0.000306468	0.000275108	0.000102529	5.1938e-05
		824.06	0.000111166	-0.000613135	-2.31385e-05	-0.000580958	-0.000503466	1.49308e-06
		825.277	0.000855678	-8.45798e-05	0.000609233	-0.000803182	-0.000643244	0.00033018
		826.494	0.000789629	-0.000228165	-0.000551656	-0.00107	-0.000412462	0.000771314
		827.711	0.000777294	-0.000273925	-0.00032977	-0.000475752	-0.00188	0.000613852
		828.928	0.000870048	0.00143	-0.000235326	-0.000529771	-0.00082951	-2.29954e-05
		830.146	0.000741213	-0.000366863	-0.00314	-8.32259e-05	-0.00282	-0.000938703
		831.364	0.00221	-0.00107	0.00165	-0.00275	-0.000758552	-0.00127
		832.582	0.00149	-0.000616403	0.00176	-0.000500834	-0.00119	0.000437053
		833.8	0.00116	-0.00164	0.000702151	-0.000886081	0.000891247	0.000706187
		835.018	0.000246631	-0.000925179	8.37471e-05	0.000466489	-0.00104	0.00122
		836.236	0.000640408	-0.00208	-0.000288709	9.51341e-05	-0.00055587	-0.000524295
		837.455	0.00115	-0.00323	0.00166	0.00021645	7.862e-05	0.000330455
		838.674	-0.00321	0.000152858	-0.0013	-0.00168	-0.000517684	0.000467537
		839.893	0.000830337	-0.000804072	0.00039583	-0.00162	-0.00164	0.00219
		841.112	-0.000348041	-0.000876487	-0.00133	-0.00323	-0.0022	0.00312
		842.331	0.00259	-0.000691709	-0.000516647	-0.000742107	0.0019	0.00129
		843.551	0.00196	0.00193	0.000799866	9.85634e-05	-0.000671846	0.000466623
		844.771	0.000166323	-0.000597412	0.00206	0.00246	0.000392681	0.00177
		845.99	-5.9978e-05	-0.00024743	0.00148	0.000877721	-0.00174	-0.000775432
		847.211	0.000690711	-0.00238	-0.0018	-0.00247	-0.000638292	0.0031
		848.431	-0.00302	-0.00124	-0.00273	-0.000545204	-0.00336	0.00139
		849.651	-0.00163	-0.00221	-0.00358	-0.00226	-0.00182	0.00155
		850.872	-0.00252	-0.00187	0.00445	-0.000741412	-0.000149142	0.00107
		852.093	-0.000789116	-0.00365	4.83506e-05	0.000559326	-0.00268	0.00429
		853.314	-0.00145	-0.00468	0.00175	-0.000680754	-0.00523	0.000322671
		854.535	-6.64139e-05	-0.00604	0.00515	-0.00206	-0.00211	0.00137
		855.756	0.000378251	-0.00222	-0.000850348	0.00174	-0.00184	-0.00163
		856.977	0.00439	-0.00168	-0.000139612	-0.00378	-0.000940929	0.00174
		858.199	0.000140628	0.00165	0.00144	0.0014	-0.00254	0.0025
		859.421	-0.00384	-0.00406	-0.00174	-0.00321	-0.000699288	-0.00393
		860.643	NaN	-1.17286e-05	0.00311	-0.000479029	NaN	NaN
		861.865	0.00349	-0.0039	-6.16329e-05	0.000542232	0.00412	0.00465
		863.088	0.00329	-0.00561	NaN	0.00434	-0.00289	-0.00209
		864.31	NaN	0.00318	NaN	0.000763019	-0.00324	NaN
		865.533	0.00402	-0.00276	NaN	0.00125	-0.00171	NaN
		866.756	NaN	NaN	NaN	NaN	NaN	NaN
		867.979	-0.00133	-0.00776	-0.00294	NaN	0.0015	0.00452
		869.202	NaN	NaN	NaN	NaN	0.00135	-0.000338852
		870.426	NaN	NaN	NaN	NaN	NaN	NaN
		871.649	NaN	-0.00311	-0.000925798	-0.00109	NaN	NaN
		872.873	NaN	0.000653257	NaN	-0.00863	NaN	NaN
		874.097	NaN	-0.00752	-0.000306373	-0.00482	NaN	NaN
		875.322	NaN	NaN	NaN	-0.00212	0.00199	NaN
		876.546	NaN	NaN	NaN	NaN	NaN	NaN
		877.77	NaN	-0.00456	NaN	NaN	NaN	NaN
		878.995	NaN	NaN	NaN	NaN	0.00288	NaN
		880.22	NaN	NaN	NaN	NaN	NaN	NaN
		881.445	NaN	NaN	NaN	NaN	NaN	-0.00155
		882.67	NaN	NaN	NaN	NaN	NaN	NaN
		883.896	NaN	NaN	NaN	NaN	NaN	NaN
		885.122	NaN	-0.00254	NaN	-0.00563	NaN	-0.00164
		886.347	NaN	NaN	NaN	NaN	NaN	NaN
		887.573	NaN	NaN	NaN	NaN	NaN	NaN
		888.799	NaN	NaN	NaN	-0.00362	NaN	NaN
		890.026	NaN	NaN	NaN	NaN	NaN	NaN
		891.252	NaN	NaN	NaN	NaN	NaN	NaN
		892.479	NaN	NaN	NaN	NaN	NaN	NaN
		893.706	NaN	NaN	NaN	NaN	NaN	NaN
		894.933	NaN	NaN	NaN	NaN	NaN	NaN
		896.16	NaN	NaN	NaN	NaN	NaN	NaN
		897.388	NaN	NaN	NaN	NaN	NaN	NaN
		898.615	NaN	NaN	NaN	NaN	NaN	NaN
		899.843	NaN	NaN	NaN	NaN	NaN	NaN
		901.071	NaN	NaN	NaN	NaN	NaN	NaN
		902.299	NaN	NaN	NaN	NaN	NaN	NaN
		903.527	NaN	NaN	NaN	NaN	NaN	NaN
		904.756	NaN	NaN	NaN	NaN	NaN	NaN
