# Supplementary material for: Tailoring vertical phase distribution of quasi-two-dimensional perovskite films via surface modification of hole-transporting layer
Source: Nat Commun. 2019 Feb 20;10:878. doi: 10.1038/s41467-019-08843-5 (PMC6382759; doi:10.1038/s41467-019-08843-5)
Supplement: Supplementary file 2 — Source Data [file 41467_2019_8843_MOESM2_ESM.zip › data source 20190129/figure S18a.xlsx]

## Sheet: Sheet1
		the TA spectrum of two dimensional perovskite solar cell based on PEDOT:PSS (excited at 740 nm from front side )
		wavelength (nm)	delay time
			Data, -1.79ps	Data, 1.05ps	Data, 162ps	Data, 732ps	Data, 2.22ns	Data, 6.76ns
		474.075	-0.00107	-0.00115	-0.00212	0.000975972	-0.000511792	-0.00031283
		475.239	-0.000347475	-0.000156458	-0.000885142	-0.000504161	-0.00175	-0.00129
		476.403	-0.000526992	-0.00116	-0.00146	-0.000619395	0.000101206	-0.000406287
		477.568	-0.000285055	-0.00102	-0.000990888	0.000441512	-0.00171	0.000735631
		478.733	-0.00114	-0.00289	-0.000686636	0.00109	0.000248374	-0.000186963
		479.898	5.26338e-05	-0.00033719	-0.00131	-4.55829e-05	0.00139	-0.000223224
		481.063	0.000187784	-0.00128	-0.00167	-0.000877792	0.00145	-0.00107
		482.228	0.000167133	-0.000814833	-0.00055833	0.000445969	-0.001	-7.3418e-05
		483.393	0.000560874	-0.00165	-0.000839719	-0.00105	-0.000930062	-0.00225
		484.559	0.000158071	-0.000274554	-0.000579313	0.000831887	0.00029763	0.000531645
		485.725	0.00057453	-0.000273869	-0.000677349	0.000721489	-0.00057753	0.000907338
		486.891	0.000567621	-0.000937724	-0.000837547	0.000774934	-0.000632358	0.000344708
		488.057	-0.0007414	-0.00114	-0.00135	-0.000230972	-0.000875362	-0.00058795
		489.223	-0.000254317	0.000974423	0.00146	-0.000191484	6.64712e-05	-0.00102
		490.39	0.000972897	-0.000467538	0.00155	6.89645e-05	-0.00135	0.000120493
		491.557	0.000292384	2.54765e-05	-8.80224e-05	0.000818697	-0.00070398	-0.000341679
		492.723	-0.000391229	-0.00107	4.57824e-05	0.000482674	-0.000284892	0.000395271
		493.89	0.000690681	-0.000179804	-4.74188e-05	8.87608e-05	-7.39136e-06	-7.08946e-05
		495.058	2.49005e-05	-0.000379715	0.000377163	0.000278675	-0.000155328	0.000601157
		496.225	0.000743171	-0.000226448	0.000905239	-0.000270231	0.000261212	9.45468e-05
		497.393	0.000522681	0.000664132	-0.000429699	0.00101	0.000619837	-0.00035725
		498.56	0.000499209	0.000322494	-0.000315319	0.00108	-0.000481675	-0.000109452
		499.728	0.000147995	0.0003042	0.000381664	0.000619419	0.000582879	6.20294e-05
		500.897	0.000209229	-0.00049467	0.000389871	-0.00028835	0.000525049	-0.000347196
		502.065	-0.000415569	0.000850522	0.000466987	0.000945986	1.69052e-05	-0.00068755
		503.233	-0.000568629	0.0014	0.00080787	0.0001393	0.00022679	0.000153217
		504.402	-0.000725642	0.00068748	0.000242631	0.000390091	0.000260761	0.000495283
		505.571	0.000225579	0.000969562	0.00024462	0.000329252	0.000744146	0.000448055
		506.74	-0.00010037	0.000863809	0.000533627	0.000475906	0.000656924	0.000106665
		507.909	0.00033782	0.000533412	0.00108	0.000709747	0.000734514	0.000579252
		509.078	-0.000173865	0.000816718	0.00111	0.000589766	0.000289383	-0.000443323
		510.248	1.27631e-05	0.000326448	0.000693535	0.00109	-0.000167399	0.00023742
		511.418	0.000131738	0.00141	0.000435863	0.000799938	0.000294433	0.000736392
		512.587	-2.52489e-05	0.00115	0.000753556	0.000730358	0.000409152	0.000109183
		513.758	-0.000242322	0.00131	0.000567429	0.000807533	-2.89576e-06	0.000168531
		514.928	-6.11913e-05	0.00152	0.000810751	0.000739308	0.000477204	3.56241e-05
		516.098	0.000157714	0.00104	0.000572517	0.000937881	0.000192359	0.000206765
		517.269	0.000349542	0.00108	0.00138	0.00139	0.00079712	0.000236938
		518.44	-6.41543e-05	0.00122	0.00141	0.000807212	0.000583944	0.000198177
		519.611	0.000110146	0.00158	0.0011	0.00122	0.000409534	0.000370645
		520.782	0.000138571	0.00131	0.00131	0.00114	0.00067804	0.000280128
		521.953	0.000172719	0.00151	0.00151	0.00102	0.000689097	0.000289535
		523.125	5.79386e-05	0.00134	0.00123	0.00126	0.000868706	0.000219257
		524.297	8.11516e-05	0.00178	0.00135	0.000966325	0.000409604	0.000457916
		525.468	0.000149617	0.00149	0.00121	0.00103	0.000531386	0.00033864
		526.64	0.000251944	0.00163	0.00145	0.000915048	0.000598217	0.000310267
		527.813	0.000174149	0.00168	0.00143	0.0011	0.000663541	0.000478239
		528.985	-0.000115126	0.00163	0.000991018	0.000835123	0.000760822	0.000228562
		530.158	-0.000173012	0.00162	0.00134	0.00107	0.00070304	0.000141139
		531.331	-1.64027e-05	0.00184	0.0015	0.00099494	0.000338441	0.000250665
		532.504	-5.19619e-06	0.00196	0.00138	0.00119	0.0008116	0.000165375
		533.677	2.58046e-05	0.00182	0.00172	0.00104	0.000686108	0.00046548
		534.85	0.000158428	0.0019	0.00173	0.00124	0.000538645	0.000452172
		536.024	0.000232111	0.002	0.00173	0.00112	0.000684058	0.000328966
		537.197	3.79966e-05	0.00169	0.0018	0.00115	0.00058361	0.000438723
		538.371	0.000249721	0.00232	0.00186	0.00132	0.000795968	0.000377758
		539.545	5.90192e-05	0.00226	0.00175	0.00124	0.00056781	0.000409127
		540.719	-4.04998e-05	0.00198	0.00164	0.00118	0.000616631	0.000385583
		541.894	0.000165011	0.00193	0.00181	0.00111	0.000547925	0.000442473
		543.068	0.000151659	0.00199	0.00171	0.00123	0.000563648	0.000439264
		544.243	7.73109e-08	0.00212	0.00164	0.00133	0.000746573	0.00040582
		545.418	-0.000126347	0.00216	0.00174	0.00124	0.000729433	0.000344856
		546.593	6.65635e-05	0.00215	0.00177	0.00131	0.000798828	0.000459561
		547.768	0.000210115	0.00202	0.00173	0.00127	0.000824326	0.000377086
		548.944	2.98088e-05	0.00219	0.0018	0.00127	0.000751808	0.000266684
		550.119	4.73074e-05	0.00215	0.00185	0.00147	0.000786457	0.000322419
		551.295	6.22938e-05	0.00215	0.00194	0.00129	0.000896677	0.000479315
		552.471	7.48338e-05	0.00211	0.00175	0.00139	0.000709588	0.000471954
		553.648	-3.68081e-05	0.00213	0.00181	0.00127	0.000780301	0.000347729
		554.824	1.47264e-05	0.00232	0.00182	0.00142	0.000708824	0.000415217
		556	-4.24373e-06	0.00229	0.00196	0.00136	0.000779922	0.000424838
		557.177	4.84656e-05	0.00224	0.00186	0.00125	0.000729335	0.000425227
		558.354	-4.29153e-05	0.00221	0.00199	0.00125	0.000690518	0.000464737
		559.531	-3.17686e-05	0.00227	0.00189	0.00134	0.000735138	0.000431341
		560.708	-4.94296e-05	0.00221	0.00196	0.00132	0.000681012	0.000410918
		561.886	3.22851e-05	0.00238	0.00197	0.00131	0.000822741	0.000357107
		563.063	-4.5644e-05	0.00227	0.00184	0.00133	0.000742453	0.000425846
		564.241	7.34582e-05	0.00238	0.00202	0.00136	0.000728147	0.000400866
		565.419	-8.60768e-06	0.00239	0.00194	0.00142	0.000786971	0.000418201
		566.597	9.4489e-05	0.0023	0.00202	0.00142	0.000782537	0.000363093
		567.776	4.84798e-05	0.00236	0.00204	0.00136	0.000751563	0.000387812
		568.954	3.63318e-05	0.00241	0.00202	0.00134	0.000785041	0.000344123
		570.133	3.87668e-05	0.00233	0.00202	0.0014	0.000764773	0.000342463
		571.312	7.44675e-05	0.00242	0.00202	0.00144	0.000838993	0.000360467
		572.491	-7.72025e-05	0.00249	0.00204	0.00138	0.000877299	0.000399099
		573.67	-5.86916e-05	0.00248	0.00202	0.00145	0.000863719	0.000450208
		574.849	1.90845e-05	0.00241	0.00194	0.00141	0.000763521	0.000350284
		576.029	9.919e-06	0.0024	0.00196	0.0014	0.000723496	0.000418799
		577.209	-1.60516e-05	0.0024	0.00213	0.00135	0.000783928	0.000377168
		578.389	-2.50971e-05	0.00252	0.0021	0.00136	0.000814219	0.000409878
		579.569	3.84176e-05	0.00249	0.0021	0.00147	0.000845094	0.000420809
		580.749	-2.15319e-05	0.00249	0.00206	0.00141	0.000866139	0.000447526
		581.93	5.19509e-07	0.00245	0.00213	0.00139	0.000787664	0.000368953
		583.11	9.16349e-06	0.00249	0.00211	0.00141	0.000793349	0.00038744
		584.291	0.000101733	0.00249	0.00206	0.00144	0.000792219	0.000454846
		585.472	-3.19344e-06	0.0025	0.00209	0.00144	0.000793759	0.000360829
		586.653	5.18872e-05	0.00249	0.00207	0.00143	0.000864559	0.000404004
		587.835	5.25491e-05	0.0025	0.00206	0.00145	0.000852745	0.000465991
		589.016	6.679e-05	0.00247	0.00208	0.00143	0.000821731	0.000437049
		590.198	1.59781e-05	0.00254	0.0021	0.00141	0.000842042	0.000435303
		591.38	-2.35085e-05	0.0025	0.00203	0.00143	0.000816489	0.000424082
		592.562	6.69501e-08	0.00252	0.00209	0.00138	0.000797674	0.000344119
		593.744	-2.90852e-05	0.00255	0.00219	0.00137	0.000792531	0.000339794
		594.927	3.10288e-05	0.00247	0.00202	0.00142	0.000735819	0.000350471
		596.109	-3.03303e-05	0.00251	0.00204	0.00143	0.000745264	0.000404758
		597.292	-3.34242e-06	0.00243	0.00202	0.00134	0.000775146	0.000301362
		598.475	5.53097e-05	0.00252	0.00202	0.00124	0.000650076	0.000253006
		599.658	3.29065e-05	0.00239	0.00196	0.00131	0.000699513	0.000341748
		600.842	-8.35124e-05	0.00253	0.00206	0.00121	0.00062996	0.000260405
		602.025	5.36701e-05	0.00237	0.00203	0.00126	0.000740759	0.000259575
		603.209	-1.09776e-06	0.00233	0.00183	0.00137	0.000759705	0.000271078
		604.393	-4.18136e-05	0.00245	0.00204	0.00133	0.000702316	0.000254861
		605.577	2.49679e-05	0.00261	0.00208	0.00134	0.000674929	0.000353884
		606.761	0.000113387	0.0026	0.00202	0.0015	0.00063533	0.000349777
		607.946	-4.28067e-05	0.00249	0.00206	0.00143	0.000681547	0.000228397
		609.13	-5.11486e-05	0.00249	0.00209	0.00145	0.000757835	0.000337959
		610.315	5.85713e-05	0.00264	0.00219	0.00143	0.000739032	0.000401678
		611.5	4.56829e-06	0.00276	0.00217	0.00152	0.000908122	0.000396586
		612.685	3.99024e-05	0.00276	0.00222	0.00154	0.000968066	0.000493066
		613.87	5.17384e-05	0.00272	0.0023	0.00156	0.000963175	0.000504046
		615.056	-5.07857e-06	0.00271	0.00232	0.00157	0.00092468	0.000427028
		616.242	-2.88824e-05	0.00278	0.0023	0.00157	0.000959156	0.000494364
		617.427	-3.88854e-05	0.00273	0.00231	0.00161	0.000954525	0.000576729
		618.614	-1.79926e-05	0.00278	0.00234	0.00159	0.000981173	0.000529441
		619.8	1.75217e-05	0.00286	0.00241	0.00159	0.00096346	0.000504256
		620.986	1.14049e-05	0.00285	0.00241	0.00161	0.00099325	0.000545678
		622.173	1.3552e-05	0.00294	0.00241	0.00164	0.00101	0.000558885
		623.359	-6.24265e-06	0.00292	0.00245	0.00161	0.00102	0.000524751
		624.546	3.05856e-05	0.00291	0.00247	0.00165	0.00102	0.00055579
		625.734	3.20412e-05	0.00288	0.00246	0.00166	0.00106	0.000535932
		626.921	-1.81557e-05	0.00289	0.00246	0.00164	0.00104	0.000522759
		628.108	6.74127e-06	0.00296	0.00248	0.00169	0.00104	0.000546494
		629.296	6.09867e-06	0.00297	0.00248	0.00164	0.00105	0.000540109
		630.484	1.65115e-05	0.00297	0.00251	0.00165	0.00102	0.00053813
		631.672	1.07518e-05	0.00301	0.00252	0.00167	0.00103	0.000536889
		632.86	8.8599e-06	0.00301	0.00251	0.00163	0.000991154	0.000508855
		634.048	-5.41515e-06	0.00301	0.00254	0.00163	0.00106	0.00049672
		635.237	1.0862e-05	0.00303	0.00255	0.00165	0.00108	0.000535276
		636.426	1.01316e-05	0.00305	0.00254	0.00166	0.00106	0.000490224
		637.614	-2.91383e-05	0.00304	0.00254	0.00169	0.00101	0.000499416
		638.803	3.43636e-05	0.00307	0.00251	0.00166	0.00102	0.000476203
		639.993	-1.52909e-05	0.00302	0.00255	0.00168	0.00105	0.000491135
		641.182	1.9041e-05	0.00305	0.00254	0.00169	0.00106	0.000504511
		642.372	2.14236e-05	0.00312	0.00257	0.00169	0.00106	0.000523573
		643.562	1.81865e-05	0.00312	0.00256	0.0017	0.00107	0.000506623
		644.752	-1.56226e-05	0.00308	0.00261	0.00169	0.00107	0.000518493
		645.942	2.58512e-05	0.00308	0.00262	0.00174	0.00108	0.000554039
		647.132	-1.02534e-05	0.00311	0.00262	0.00174	0.00111	0.000561993
		648.323	-2.5423e-05	0.00312	0.00266	0.00177	0.00112	0.000552484
		649.513	-6.20736e-06	0.00307	0.00262	0.00178	0.00112	0.000554534
		650.704	-6.24317e-06	0.00314	0.00261	0.00177	0.00113	0.000585599
		651.895	-3.28773e-05	0.00307	0.00261	0.0018	0.00112	0.00058449
		653.086	-1.2582e-05	0.00306	0.00261	0.00176	0.0011	0.000591535
		654.278	-1.0226e-05	0.00305	0.00258	0.00174	0.00114	0.000558306
		655.469	-2.32924e-05	0.00301	0.00256	0.00179	0.00114	0.000602252
		656.661	-1.59639e-05	0.00299	0.00257	0.00177	0.00116	0.000583291
		657.853	-1.30427e-05	0.00301	0.00252	0.00175	0.00112	0.000619252
		659.045	3.52975e-06	0.00295	0.00253	0.00174	0.00111	0.000591129
		660.238	-4.83128e-06	0.00294	0.00245	0.00172	0.00108	0.000550402
		661.43	1.2186e-05	0.00289	0.00246	0.00164	0.00111	0.000550744
		662.623	2.00249e-06	0.00287	0.00243	0.00166	0.00109	0.000552108
		663.816	9.90281e-06	0.00286	0.00238	0.0016	0.00111	0.000529982
		665.009	2.03947e-06	0.00278	0.00234	0.00162	0.00107	0.000553277
		666.202	6.12686e-06	0.00268	0.00226	0.00158	0.00103	0.000539028
		667.395	8.83052e-06	0.00269	0.0022	0.00154	0.00101	0.000528237
		668.589	6.84516e-06	0.00261	0.00216	0.00151	0.000990589	0.00050229
		669.783	-2.48613e-05	0.00258	0.00212	0.00151	0.00101	0.000509858
		670.976	-1.73352e-05	0.00248	0.00207	0.00149	0.00101	0.000520102
		672.17	-2.6206e-05	0.0025	0.0021	0.00147	0.000955193	0.000513621
		673.365	-1.31056e-05	0.00243	0.00202	0.00143	0.000970519	0.000502478
		674.559	1.13026e-05	0.00238	0.00202	0.00138	0.000952134	0.000471651
		675.754	2.9556e-05	0.00233	0.00199	0.00143	0.000977512	0.000487245
		676.949	1.09137e-05	0.00228	0.00195	0.00138	0.000971806	0.000464561
		678.144	-2.76556e-07	0.0022	0.00187	0.00136	0.000935065	0.000401824
		679.339	-2.52737e-05	0.00218	0.00183	0.00134	0.000919882	0.000428943
		680.534	-3.40755e-05	0.00209	0.00174	0.00129	0.000882657	0.000421934
		681.73	-1.43755e-05	0.00202	0.00167	0.00124	0.000851275	0.000428856
		682.925	-2.27148e-05	0.00191	0.0016	0.00116	0.000794458	0.000423156
		684.121	-4.93111e-06	0.00184	0.0015	0.00112	0.000793701	0.000431194
		685.317	-1.0508e-05	0.00177	0.00146	0.00108	0.000747325	0.000409484
		686.514	-6.40755e-06	0.00172	0.0014	0.00104	0.000705397	0.000354463
		687.71	4.30811e-06	0.00166	0.00136	0.000984133	0.000698607	0.000369056
		688.907	-1.73518e-05	0.00161	0.00129	0.000935128	0.000703309	0.000368706
		690.104	3.51366e-06	0.00153	0.00119	0.000901562	0.000626183	0.000317362
		691.3	-5.85217e-06	0.00143	0.00114	0.000849725	0.000614852	0.000352642
		692.498	3.22722e-05	0.00136	0.00104	0.000761299	0.000578778	0.000331414
		693.695	-2.44417e-06	0.00124	0.000929483	0.000709175	0.000517869	0.000263281
		694.892	-4.25041e-05	0.00112	0.000835698	0.000682991	0.000526887	0.000263336
		696.09	-2.98922e-05	0.000962708	0.000715572	0.000630309	0.000456761	0.000219271
		697.288	1.13046e-05	0.000825993	0.000589765	0.000497832	0.000412159	0.000226598
		698.486	8.46907e-06	0.000664397	0.000459595	0.000371298	0.000346632	0.000163213
		699.684	-3.43371e-05	0.000539523	0.000288057	0.000294766	0.000303842	0.000173297
		700.883	-5.01107e-06	0.000354079	0.00017849	0.000215348	0.000197136	0.000150297
		702.081	-3.8304e-05	0.000167777	3.23883e-05	9.65215e-05	0.000141125	8.55709e-05
		703.28	-1.15262e-05	1.67929e-05	-0.000162018	3.43439e-05	9.32855e-05	5.91487e-05
		704.479	-3.31984e-05	-0.000272446	-0.000326454	-0.000131972	-4.2808e-05	1.00179e-05
		705.678	-1.03169e-05	-0.000438936	-0.000487405	-0.000234141	-0.000127628	3.90745e-06
		706.877	-4.56726e-05	-0.00063775	-0.000656431	-0.000384057	-0.000145988	-0.000102854
		708.077	1.99707e-05	-0.000864359	-0.000875824	-0.000476834	-0.000273295	-0.000138048
		709.276	4.66726e-05	-0.00121	-0.00109	-0.000659936	-0.000380132	-0.000163589
		710.476	-1.46626e-05	-0.00147	-0.00136	-0.000884859	-0.00052023	-0.000202873
		711.676	2.91724e-05	-0.00178	-0.0016	-0.00105	-0.000595557	-0.000320806
		712.876	5.79087e-06	-0.00211	-0.00191	-0.00122	-0.000714507	-0.000368081
		714.077	-6.31079e-06	-0.00257	-0.00221	-0.00142	-0.000874616	-0.000449798
		715.277	-6.51497e-06	-0.00291	-0.00266	-0.00171	-0.000979735	-0.000594805
		716.478	-5.2516e-05	-0.00351	-0.00308	-0.00202	-0.00123	-0.00070266
		717.679	-4.19399e-05	-0.00411	-0.0035	-0.00231	-0.00142	-0.000820038
		718.88	2.14431e-05	-0.00467	-0.00399	-0.00268	-0.00165	-0.000954475
		720.081	2.19788e-05	-0.00535	-0.0046	-0.00305	-0.00188	-0.00109
		721.283	-5.33486e-05	-0.0062	-0.00523	-0.00347	-0.00223	-0.00126
		722.484	6.0414e-06	-0.00723	-0.00602	-0.00398	-0.00252	-0.0015
		723.686	-5.86293e-05	-0.00812	-0.00678	-0.00451	-0.00284	-0.00164
		724.888	-5.47878e-05	-0.00918	-0.00766	-0.0052	-0.00327	-0.00178
		726.09	-2.47388e-05	-0.01033	-0.00859	-0.00583	-0.00368	-0.00202
		727.293	-7.8004e-05	-0.0115	-0.00957	-0.00642	-0.00412	-0.00232
		728.495	-2.19461e-05	-0.01281	-0.01055	-0.0072	-0.00462	-0.0025
		729.698	-8.45221e-05	-0.01392	-0.01151	-0.00783	-0.00507	-0.00268
		730.901	-7.66504e-05	-0.01496	-0.01243	-0.00851	-0.00545	-0.00288
		732.104	-0.000114668	-0.01591	-0.01334	-0.00916	-0.00589	-0.00309
		733.307	-0.000257969	-0.01652	-0.01392	-0.00972	-0.00634	-0.00343
		734.51	-0.000506392	-0.01622	-0.01397	-0.00996	-0.00655	-0.00395
		735.714	-0.000916205	-0.01502	-0.01344	-0.01002	-0.00677	-0.0049
		736.918	-0.00142	-0.01312	-0.01234	-0.0098	-0.00692	-0.00654
		738.122	-0.00179	-0.0114	-0.01141	-0.00965	-0.00705	-0.0076
		739.326	-0.00211	-0.0103	-0.01074	-0.00937	-0.00701	-0.00838
		740.53	-0.00222	-0.00969	-0.01029	-0.00906	-0.00678	-0.00837
		741.735	-0.00214	-0.00956	-0.01024	-0.00925	-0.00705	-0.00891
		742.939	-0.00207	-0.00987	-0.01052	-0.00937	-0.00737	-0.00925
		744.144	-0.00193	-0.01063	-0.01081	-0.00951	-0.00736	-0.00843
		745.349	-0.00164	-0.01148	-0.01137	-0.00967	-0.00748	-0.00793
		746.554	-0.00126	-0.01248	-0.01202	-0.00994	-0.00755	-0.00729
		747.76	-0.000905642	-0.01367	-0.01286	-0.01029	-0.00775	-0.0068
		748.965	-0.000545187	-0.01457	-0.01337	-0.01044	-0.00767	-0.00606
		750.171	-0.000275035	-0.01474	-0.01344	-0.01021	-0.00725	-0.00485
		751.377	-0.000143801	-0.0142	-0.0129	-0.00967	-0.00667	-0.00397
		752.583	-6.66675e-05	-0.01335	-0.01216	-0.00905	-0.00615	-0.00345
		753.789	-3.6846e-05	-0.01224	-0.01123	-0.00835	-0.00562	-0.00309
		754.996	-7.23079e-06	-0.01109	-0.01021	-0.00754	-0.00509	-0.00276
		756.202	-1.519e-05	-0.00999	-0.00928	-0.00681	-0.00459	-0.00249
		757.409	-2.39603e-05	-0.00901	-0.00837	-0.0061	-0.00407	-0.00219
		758.616	-2.27751e-05	-0.00807	-0.0075	-0.00545	-0.00364	-0.00186
		759.823	-1.44772e-05	-0.0071	-0.00665	-0.00475	-0.00319	-0.00165
		761.031	-2.51957e-05	-0.00627	-0.00582	-0.00419	-0.00274	-0.00141
		762.238	1.13756e-05	-0.00547	-0.00504	-0.00362	-0.0023	-0.00112
		763.446	-1.71192e-06	-0.00476	-0.00441	-0.00304	-0.00193	-0.000943293
		764.654	-1.95191e-05	-0.00433	-0.00399	-0.00272	-0.00177	-0.000867433
		765.862	-1.80163e-05	-0.00404	-0.00366	-0.00247	-0.00159	-0.00080214
		767.07	-4.31718e-05	-0.00378	-0.00345	-0.00233	-0.00146	-0.000725145
		768.279	1.13054e-05	-0.00346	-0.00312	-0.00202	-0.00131	-0.000605682
		769.487	-1.30756e-05	-0.00321	-0.00288	-0.00188	-0.00117	-0.000545203
		770.696	1.59231e-05	-0.00293	-0.00259	-0.00167	-0.00104	-0.000485351
		771.905	1.83002e-05	-0.00271	-0.00242	-0.00154	-0.000914004	-0.000393249
		773.114	-3.41154e-05	-0.00252	-0.00229	-0.00147	-0.000868861	-0.000357109
		774.323	-2.40541e-06	-0.00236	-0.00218	-0.00133	-0.000788073	-0.00034992
		775.533	-2.00529e-05	-0.00219	-0.00201	-0.0013	-0.000760114	-0.00035621
		776.743	1.05619e-06	-0.00194	-0.00178	-0.00117	-0.000744696	-0.000380743
		777.952	-2.09632e-05	-0.00179	-0.00174	-0.0011	-0.000687657	-0.000364232
		779.163	-1.96937e-05	-0.00165	-0.00155	-0.000996028	-0.000600564	-0.000310867
		780.373	6.53138e-06	-0.00148	-0.00142	-0.000923841	-0.00058948	-0.000351244
		781.583	1.76225e-05	-0.00124	-0.0012	-0.000801241	-0.000492705	-0.000290555
		782.794	1.70151e-05	-0.00105	-0.00101	-0.000691744	-0.000417213	-0.000248049
		784.005	3.47835e-05	-0.00092581	-0.000907912	-0.00063238	-0.000383179	-0.000203249
		785.215	2.92841e-05	-0.000806973	-0.000886734	-0.000623698	-0.000359444	-0.000124009
		786.427	1.54814e-05	-0.000771909	-0.000833834	-0.000603766	-0.00036897	-0.000145042
		787.638	1.17831e-05	-0.000875631	-0.000878012	-0.000650577	-0.000423048	-0.000179408
		788.849	1.80243e-05	-0.000862722	-0.000838632	-0.000623693	-0.000376403	-0.000180663
		790.061	2.61151e-05	-0.000809636	-0.000829135	-0.000582073	-0.0003702	-0.000140331
		791.273	-6.09464e-06	-0.000749055	-0.000783286	-0.000565498	-0.000370524	-0.000144389
		792.485	3.41265e-05	-0.000784606	-0.00085371	-0.000600571	-0.000385243	-0.000140011
		793.697	1.72966e-05	-0.000815463	-0.00084852	-0.00061526	-0.000411274	-0.000130694
		794.909	6.1622e-06	-0.000823101	-0.000855693	-0.000597182	-0.000433462	-9.24013e-05
		796.122	4.2147e-05	-0.000749023	-0.000796775	-0.000535395	-0.000392663	-0.000127696
		797.335	5.00342e-05	-0.000709507	-0.000766651	-0.000582073	-0.00038194	-8.27987e-05
		798.548	1.00038e-05	-0.000720957	-0.000719259	-0.000588366	-0.00038964	-5.70854e-05
		799.761	2.55016e-06	-0.000726689	-0.00072923	-0.000491853	-0.00042297	-0.000106854
		800.974	3.79234e-05	-0.000686162	-0.000700074	-0.000411332	-0.000315018	-0.000169014
		802.187	-9.70888e-06	-0.000657402	-0.000659182	-0.000323548	-0.000256499	-0.000119026
		803.401	4.25922e-06	-0.000507592	-0.00062642	-0.000424855	-0.000199936	-9.43919e-05
		804.615	1.0047e-05	-0.000613	-0.00062721	-0.000317716	-0.000207701	-0.000260403
		805.829	-4.61673e-05	-0.000717851	-0.000563717	-0.000175814	-0.000233423	-0.000186762
		807.043	0.000146768	-0.000596617	-0.000814254	-7.04268e-05	-0.000257897	-0.000288579
		808.257	0.000195364	-0.000523269	-0.000732212	-8.9023e-05	-0.000477121	8.5968e-05
		809.472	0.000248947	-0.000495029	-0.000731031	-0.000200939	-0.000426221	-0.000528944
		810.686	0.000112177	-0.000498565	-0.000677503	-0.000142393	-0.000419874	-0.000213477
		811.901	-4.66772e-05	-0.000595954	-0.000433546	-0.000197158	-0.000269519	-0.000217514
		813.116	7.33066e-05	-0.000590438	-0.000604391	-0.000297734	-0.000302232	-0.000120605
		814.332	2.38617e-06	-0.000470399	-0.000590556	-0.000234301	-0.000368655	-0.000144657
		815.547	-7.89706e-05	-0.000612582	-0.000675586	-0.000333948	-0.000187938	-0.000189155
		816.763	-1.98074e-05	-0.000521678	-0.000671085	-0.000331805	-0.00029765	-0.000168427
		817.978	0.00013293	-0.000574227	-0.000670716	-0.000267898	-0.000354951	-0.000252036
		819.194	4.97274e-05	-0.000504177	-0.000617612	-0.000271429	-0.000267691	-0.000299649
		820.41	-0.000115841	-0.000666414	-0.000675687	-0.000186893	-0.000333529	-0.000297705
		821.627	-5.72475e-05	-0.000746647	-0.000667551	-0.000593156	-0.000612112	-0.000301672
		822.843	6.90457e-05	-0.00047111	-0.00080359	-0.000345031	-0.000508535	-0.000121541
		824.06	-7.65084e-05	-0.000441748	-0.000684633	-0.00038781	-0.000421001	-0.000251029
		825.277	-1.19927e-05	-0.000554911	-0.000818311	-0.000325712	-0.000295353	-0.000364737
		826.494	-0.000121573	-0.000341455	-0.000796386	-0.000333269	-0.000391798	-3.06814e-05
		827.711	3.29364e-05	-0.000461254	-0.0012	-0.000291573	-0.000146578	-0.000531593
		828.928	0.000134195	-0.000646246	-0.000734516	-6.47184e-05	-0.000929822	-0.000437585
		830.146	0.000354824	-0.000578447	-0.000431126	-0.000363488	-0.000468486	-0.000531555
		831.364	0.00135	-0.000561619	-0.000450319	-0.000229646	-0.000652513	-0.00064241
		832.582	-9.22451e-05	0.000317741	-0.00109	-0.000154111	-0.00223	-0.000618181
		833.8	-0.000351219	-0.000727759	-0.000681933	-0.000178642	-0.0014	-0.000323933
		835.018	0.000926741	-0.00151	-0.00222	0.000374238	-3.36081e-05	-0.000347443
		836.236	-0.000111194	-0.000639518	-0.00197	-0.000702028	-0.00133	-0.000602851
		837.455	-0.00022422	0.000121575	-0.00126	0.000106395	-0.00213	-0.00111
		838.674	-0.000169125	-0.00035998	-0.00137	0.000460435	0.00073862	-0.00153
		839.893	-0.000247667	-0.000274255	0.000974331	0.00144	-4.28831e-06	-0.000435434
		841.112	-0.00129	0.000322645	0.00196	-0.000170099	-7.58451e-05	0.000576982
		842.331	0.000902621	0.000391527	-0.000743376	0.000721926	-0.000444017	-0.001
		843.551	-0.000324903	0.000875791	-0.00112	0.00118	-0.000469665	-0.0015
		844.771	0.000192341	-0.000297075	-0.00125	-0.00108	-0.0013	-0.000566311
		845.99	7.16339e-05	-0.000902956	-0.00226	0.00104	0.000402334	-0.000718154
		847.211	-0.00203	0.000810892	-0.00168	-0.00168	3.11752e-06	0.00169
		848.431	NaN	NaN	NaN	NaN	NaN	NaN
		849.651	NaN	NaN	NaN	NaN	NaN	NaN
		850.872	0.000713048	-0.000560623	-0.00152	NaN	-0.00164	-0.000200045
		852.093	NaN	NaN	NaN	NaN	NaN	NaN
		853.314	NaN	NaN	NaN	NaN	NaN	NaN
		854.535	NaN	NaN	NaN	NaN	NaN	NaN
		855.756	NaN	NaN	NaN	NaN	NaN	NaN
		856.977	NaN	NaN	NaN	NaN	NaN	NaN
		858.199	NaN	NaN	NaN	NaN	NaN	NaN
		859.421	NaN	NaN	NaN	NaN	NaN	NaN
		860.643	NaN	NaN	NaN	NaN	NaN	NaN
		861.865	NaN	NaN	NaN	NaN	NaN	NaN
		863.088	NaN	NaN	NaN	NaN	NaN	NaN
		864.31	NaN	NaN	NaN	NaN	NaN	NaN
		865.533	NaN	NaN	NaN	NaN	NaN	NaN
		866.756	NaN	NaN	NaN	NaN	NaN	NaN
		867.979	NaN	NaN	NaN	NaN	NaN	NaN
		869.202	NaN	NaN	NaN	NaN	NaN	NaN
		870.426	NaN	NaN	NaN	NaN	NaN	NaN
		871.649	NaN	NaN	NaN	NaN	NaN	NaN
		872.873	NaN	NaN	NaN	NaN	NaN	NaN
		874.097	NaN	NaN	NaN	NaN	NaN	NaN
		875.322	NaN	NaN	NaN	NaN	NaN	NaN
		876.546	NaN	NaN	NaN	NaN	NaN	NaN
		877.77	NaN	NaN	NaN	NaN	NaN	NaN
		878.995	NaN	NaN	NaN	NaN	NaN	NaN
		880.22	NaN	NaN	NaN	NaN	NaN	NaN
		881.445	NaN	NaN	NaN	NaN	NaN	NaN
		882.67	NaN	NaN	NaN	NaN	NaN	NaN
		883.896	NaN	NaN	NaN	NaN	NaN	NaN
		885.122	NaN	NaN	NaN	NaN	NaN	NaN
		886.347	NaN	NaN	NaN	NaN	NaN	NaN
		887.573	NaN	NaN	NaN	NaN	NaN	NaN
		888.799	NaN	NaN	NaN	NaN	NaN	NaN
		890.026	NaN	NaN	NaN	NaN	NaN	NaN
		891.252	NaN	NaN	NaN	NaN	NaN	NaN
		892.479	NaN	NaN	NaN	NaN	NaN	NaN
		893.706	NaN	NaN	NaN	NaN	NaN	NaN
		894.933	NaN	NaN	NaN	NaN	NaN	NaN
		896.16	NaN	NaN	NaN	NaN	NaN	NaN
		897.388	NaN	NaN	NaN	NaN	NaN	NaN
		898.615	NaN	NaN	NaN	NaN	NaN	NaN
		899.843	NaN	NaN	NaN	NaN	NaN	NaN
		901.071	NaN	NaN	NaN	NaN	NaN	NaN
		902.299	NaN	NaN	NaN	NaN	NaN	NaN
		903.527	NaN	NaN	NaN	NaN	NaN	NaN
		904.756	NaN	NaN	NaN	NaN	NaN	NaN
