# Supplementary material for: Tailoring vertical phase distribution of quasi-two-dimensional perovskite films via surface modification of hole-transporting layer
Source: Nat Commun. 2019 Feb 20;10:878. doi: 10.1038/s41467-019-08843-5 (PMC6382759; doi:10.1038/s41467-019-08843-5)
Supplement: Supplementary file 2 — Source Data [file 41467_2019_8843_MOESM2_ESM.zip › data source 20190129/figure S18b.xlsx]

## Sheet: Sheet1
		the TA spectrum of two dimensional perovskite solar cell based on BrB-PEDOT:PSS (excited at 740 nm from front side )
		wavelength (nm)	delay time
			Data, -1.79ps	Data, 1.05ps	Data, 162ps	Data, 732ps	Data, 2.22ns	Data, 6.76ns
		475.239	-0.000724024	-0.00102	-0.0012	0.000412566	-0.0012	-0.000227435
		476.403	-1.1294e-05	0.000124486	-0.00122	-0.000935187	-0.000649217	-0.000179465
		477.568	0.000283089	-0.00246	-0.000127675	-0.00156	-0.000652429	-0.000283728
		478.733	0.000236109	0.000453289	-9.81928e-05	-0.00125	-0.00135	-0.00104
		479.898	0.000627043	-0.000294676	-0.00129	-0.000490138	-6.79666e-05	0.00038947
		481.063	5.51314e-06	-0.000373269	-0.000984154	-0.000566065	0.000137828	0.000154963
		482.228	-0.000248629	-0.000633413	-0.00113	-0.00133	9.18662e-05	0.000541804
		483.393	0.00046186	-0.000533598	-0.000341085	-0.00086025	0.000360155	-0.000321961
		484.559	0.000637642	-0.00133	-0.0011	0.000213383	-0.000108945	0.00153
		485.725	0.000381397	-0.000729403	0.000400822	2.02239e-05	0.000706811	3.12568e-05
		486.891	-0.000965457	-0.000486813	-0.000387034	7.18722e-05	-0.000115858	0.000663672
		488.057	1.57244e-08	-0.000187026	-0.00104	-0.000260622	0.00102	0.0012
		489.223	-6.43865e-05	-0.00082484	-0.000976215	0.000559501	-0.0011	-0.000271261
		490.39	0.000796836	-0.000845635	-0.000331747	0.000769915	0.000729462	-0.000684463
		491.557	-0.000337741	-0.00064436	-0.000860784	-0.000500782	8.754e-05	-0.000934574
		492.723	-0.000139548	0.000618944	3.92284e-05	9.42006e-05	-0.000839799	-0.000353976
		493.89	0.000275607	0.000273999	-0.00018639	-0.000480945	0.000409893	-0.000224964
		495.058	0.000260131	-0.000208943	-0.000830998	-0.000315814	0.000224455	0.000199166
		496.225	0.000320982	-0.000274159	0.000588097	1.59301e-05	-0.000477834	0.000122582
		497.393	-0.00035056	0.000208335	0.000625311	-9.70394e-05	-0.000167859	-0.000302007
		498.56	-0.000449931	0.000416791	-0.000482476	0.000373036	0.000394458	-0.000487191
		499.728	0.000223173	0.000562542	0.000616485	0.000764919	0.000204163	7.19889e-05
		500.897	-0.000442414	0.000925774	0.000280989	0.00111	6.83191e-05	0.000158147
		502.065	0.000163184	0.00107	0.00111	0.000249849	0.000213977	0.000383361
		503.233	0.000339382	0.000685959	0.000527341	0.000437313	-3.93682e-05	-0.00034538
		504.402	0.00032807	0.000437882	0.00054834	0.000374054	-0.000112495	0.000284571
		505.571	-0.000296236	0.000547725	0.000729258	0.000138361	0.000200869	0.000227006
		506.74	-0.000235812	0.000958547	0.00135	-0.000172757	0.000155218	0.000445939
		507.909	3.68182e-05	0.00142	0.00126	0.000713738	0.000157462	0.000107339
		509.078	-0.000219524	0.001	0.00107	0.000528583	-9.20797e-05	0.00037583
		510.248	-0.000120665	0.00113	0.000914863	0.0004179	3.49439e-05	0.000281205
		511.418	3.18719e-05	0.00176	0.00107	0.000591284	0.000501111	0.000209151
		512.587	0.000152676	0.00165	0.00115	0.000382472	-8.36615e-05	0.000140552
		513.758	-7.60117e-05	0.00104	0.00111	0.00102	0.000195859	0.000126312
		514.928	0.000248105	0.00149	0.00122	0.000858428	0.000533896	0.000244012
		516.098	0.000153165	0.00153	0.00125	0.000975592	0.00083108	0.000267686
		517.269	5.83698e-05	0.00146	0.00125	0.000654383	0.000387936	0.000438709
		518.44	4.84313e-05	0.00122	0.00111	0.000844566	0.00045128	0.000121579
		519.611	0.000158624	0.00156	0.00117	0.0008754	0.000394529	-1.00614e-05
		520.782	0.00014767	0.00165	0.00135	0.00104	0.00059836	0.000185826
		521.953	-5.08838e-05	0.00155	0.00129	0.00091712	0.000588898	0.000330476
		523.125	-0.000177687	0.00184	0.00143	0.000872508	0.000507209	0.000414918
		524.297	-0.000179536	0.00197	0.00158	0.000927703	0.000800115	0.000122896
		525.468	0.00026022	0.00209	0.00144	0.00108	0.000450291	0.00043725
		526.64	0.000151505	0.00183	0.00144	0.000866887	0.000850835	-3.32859e-05
		527.813	9.59551e-06	0.00177	0.0015	0.00128	0.000834409	0.000391688
		528.985	4.97071e-05	0.00189	0.00182	0.00103	0.000737728	0.000168259
		530.158	0.000186608	0.0021	0.00159	0.00125	0.000826483	0.000438295
		531.331	1.6066e-05	0.00217	0.00149	0.00127	0.000569578	0.000221695
		532.504	4.82205e-05	0.00194	0.00173	0.00131	0.000730687	0.000153403
		533.677	6.84824e-05	0.00197	0.00177	0.00117	0.000914045	0.000467761
		534.85	-0.000150544	0.00192	0.00171	0.00107	0.00089487	0.000431087
		536.024	-0.000201514	0.00212	0.00162	0.00109	0.000645179	0.000355896
		537.197	4.75494e-05	0.00204	0.00155	0.00114	0.000618353	0.000327301
		538.371	5.01427e-05	0.00214	0.00173	0.00128	0.000781452	0.000541534
		539.545	-2.66832e-05	0.0023	0.00172	0.00126	0.000769362	0.000465327
		540.719	0.000101357	0.00216	0.00175	0.00114	0.000946681	0.000434895
		541.894	8.45181e-05	0.00218	0.00184	0.0012	0.000699558	0.000286923
		543.068	8.7252e-05	0.00223	0.00186	0.00133	0.00067307	0.000325085
		544.243	2.98794e-05	0.00226	0.00206	0.00136	0.000904045	0.000399861
		545.418	0.000126598	0.00228	0.00199	0.00133	0.000773129	0.000373201
		546.593	7.95467e-05	0.00231	0.00188	0.00126	0.000876495	0.000323901
		547.768	2.4479e-05	0.0022	0.00184	0.00128	0.000878538	0.000249224
		548.944	-0.000108662	0.00223	0.00194	0.00125	0.000779405	0.000341927
		550.119	-3.10634e-05	0.0025	0.00197	0.00131	0.000767187	0.000520988
		551.295	-6.23835e-05	0.00248	0.00199	0.00138	0.00087391	0.00056276
		552.471	-7.2884e-05	0.00234	0.0019	0.00135	0.000845974	0.000427927
		553.648	-2.18462e-05	0.00245	0.00196	0.00142	0.000849959	0.000340053
		554.824	4.86173e-05	0.00235	0.00208	0.00133	0.00089063	0.000398927
		556	5.97196e-05	0.00239	0.00203	0.00141	0.000892298	0.000329718
		557.177	-7.39354e-06	0.00232	0.002	0.00141	0.000897008	0.000386913
		558.354	-1.27034e-05	0.00238	0.00193	0.00128	0.000789257	0.00048456
		559.531	1.65047e-05	0.0024	0.00203	0.00134	0.000869389	0.000482203
		560.708	-1.97062e-05	0.00244	0.00199	0.00128	0.000797044	0.000423752
		561.886	4.07311e-05	0.00242	0.00197	0.00129	0.000801407	0.00046812
		563.063	-4.17592e-06	0.00249	0.00205	0.00132	0.000832547	0.000356962
		564.241	-4.22467e-05	0.00246	0.002	0.00134	0.000794439	0.00037173
		565.419	5.19353e-05	0.00259	0.00209	0.00137	0.00088805	0.000392976
		566.597	5.09165e-05	0.00257	0.00202	0.00139	0.000836313	0.000445034
		567.776	-5.81396e-07	0.00254	0.00208	0.00139	0.000887118	0.000467438
		568.954	-0.000102114	0.00253	0.0021	0.00141	0.000892369	0.000458726
		570.133	-6.72706e-05	0.00258	0.00213	0.00138	0.000755067	0.000425647
		571.312	-2.22366e-05	0.00255	0.00213	0.00146	0.000839645	0.000463306
		572.491	-3.60239e-05	0.00268	0.00212	0.00139	0.000890569	0.000401306
		573.67	-5.22656e-05	0.00255	0.0021	0.00136	0.000839695	0.000356267
		574.849	3.47564e-05	0.00258	0.00219	0.00143	0.000852576	0.000363669
		576.029	6.47157e-05	0.00254	0.00213	0.00138	0.000817544	0.000390547
		577.209	4.1158e-05	0.00263	0.00211	0.00139	0.000915549	0.000384482
		578.389	1.16732e-05	0.00257	0.00206	0.00141	0.000876822	0.000361756
		579.569	1.90004e-05	0.00261	0.00218	0.00147	0.000820857	0.000426843
		580.749	2.07334e-05	0.00259	0.00221	0.00141	0.000927806	0.000482916
		581.93	2.08927e-05	0.00256	0.00215	0.00148	0.00087337	0.0004508
		583.11	1.64708e-05	0.0026	0.00218	0.0014	0.000857535	0.000415088
		584.291	-2.77393e-06	0.00265	0.00219	0.00143	0.000900183	0.000413169
		585.472	-1.62604e-05	0.00263	0.00218	0.00142	0.000953098	0.000388223
		586.653	6.38006e-06	0.00265	0.00218	0.00145	0.00090062	0.000416583
		587.835	-9.08111e-06	0.00265	0.00219	0.00141	0.000902526	0.000416786
		589.016	-2.21899e-05	0.00263	0.00219	0.00142	0.000865496	0.00043822
		590.198	-2.77942e-05	0.00261	0.00216	0.00133	0.000863927	0.000472841
		591.38	3.71326e-06	0.00261	0.00218	0.00142	0.000880757	0.000366944
		592.562	1.32432e-05	0.00268	0.00219	0.00142	0.000822908	0.00036818
		593.744	1.4237e-05	0.00263	0.00218	0.00141	0.000815384	0.000375325
		594.927	-4.257e-05	0.00261	0.00215	0.00135	0.000787752	0.000326957
		596.109	-1.8037e-05	0.00264	0.0022	0.00139	0.000818952	0.000374787
		597.292	1.22001e-05	0.0026	0.0021	0.00134	0.000822285	0.000360274
		598.475	2.43935e-05	0.00264	0.00214	0.00144	0.000831709	0.000317303
		599.658	6.70182e-05	0.00259	0.00211	0.00138	0.000813217	0.000223242
		600.842	-1.97622e-06	0.00257	0.00203	0.00136	0.000764768	0.000266008
		602.025	6.87686e-05	0.00247	0.00209	0.00132	0.00070592	0.000279551
		603.209	7.57321e-05	0.00263	0.00223	0.00139	0.000729499	0.000262966
		604.393	-1.25066e-05	0.0026	0.00206	0.00133	0.000704558	0.000258413
		605.577	-3.57599e-05	0.00263	0.00203	0.00135	0.000682862	0.000242472
		606.761	3.57883e-05	0.00255	0.00219	0.00138	0.000750724	0.000241598
		607.946	-3.66453e-05	0.00262	0.00225	0.00138	0.000730606	0.000232171
		609.13	-4.3203e-06	0.00271	0.00222	0.00127	0.000656059	0.000256584
		610.315	9.64218e-05	0.00272	0.00226	0.00142	0.000852584	0.000351123
		611.5	4.71908e-05	0.00275	0.00229	0.0015	0.00084685	0.000389606
		612.685	6.40311e-05	0.00296	0.00246	0.00164	0.000891442	0.000463215
		613.87	5.33734e-05	0.00293	0.00246	0.00154	0.000983055	0.000465172
		615.056	1.64366e-06	0.00292	0.00246	0.00165	0.000969592	0.0004664
		616.242	-1.86689e-05	0.00293	0.00245	0.00165	0.000983115	0.000523597
		617.427	3.85352e-06	0.00306	0.00249	0.00168	0.001	0.000600847
		618.614	1.96218e-05	0.003	0.00253	0.00166	0.00105	0.000587763
		619.8	3.50839e-05	0.00305	0.00255	0.00165	0.000999765	0.000537762
		620.986	1.83436e-05	0.00305	0.00256	0.00171	0.00104	0.000542422
		622.173	3.18916e-05	0.00305	0.0025	0.00169	0.00104	0.00048954
		623.359	1.37277e-05	0.00305	0.00252	0.00167	0.00107	0.000539203
		624.546	4.70079e-05	0.00308	0.00252	0.00169	0.00105	0.000538115
		625.734	-3.71381e-05	0.00312	0.00257	0.00174	0.00106	0.00053443
		626.921	9.72022e-06	0.00313	0.00258	0.00173	0.00109	0.000553533
		628.108	2.84561e-05	0.00311	0.00261	0.00173	0.00108	0.000473776
		629.296	-4.31399e-06	0.00313	0.00259	0.00173	0.00107	0.000506556
		630.484	-9.19243e-06	0.00315	0.00258	0.00172	0.00106	0.000526854
		631.672	-5.03881e-06	0.00316	0.00256	0.00172	0.00106	0.000513573
		632.86	1.93179e-05	0.00319	0.0026	0.00168	0.00105	0.000488054
		634.048	3.28661e-05	0.0032	0.00262	0.00169	0.00105	0.000530917
		635.237	-2.36481e-06	0.00319	0.00263	0.00173	0.00108	0.000510344
		636.426	1.74841e-06	0.0032	0.00264	0.00174	0.00105	0.00048273
		637.614	1.3647e-05	0.00322	0.00262	0.00172	0.00101	0.000477273
		638.803	1.7748e-05	0.00324	0.00265	0.00172	0.00104	0.000493324
		639.993	1.63657e-05	0.00324	0.00262	0.00172	0.00103	0.000525769
		641.182	-1.29629e-05	0.00326	0.00267	0.00176	0.00107	0.000521399
		642.372	1.10626e-05	0.00326	0.00268	0.00179	0.00106	0.000526329
		643.562	1.81034e-05	0.00329	0.00269	0.00175	0.00104	0.000497369
		644.752	1.87298e-05	0.00331	0.00269	0.00173	0.00111	0.000488642
		645.942	5.36135e-06	0.00336	0.00276	0.00182	0.00112	0.000554159
		647.132	3.91351e-05	0.00337	0.00276	0.0018	0.00111	0.000567384
		648.323	2.66636e-05	0.00335	0.00275	0.00183	0.00115	0.000542057
		649.513	2.62493e-05	0.00331	0.00277	0.00182	0.00113	0.000552504
		650.704	-7.15274e-06	0.00332	0.00278	0.00187	0.00114	0.000570051
		651.895	-1.45823e-05	0.0033	0.00279	0.00186	0.00117	0.000552825
		653.086	3.02006e-06	0.00331	0.00276	0.00183	0.00115	0.000579097
		654.278	1.86348e-05	0.0033	0.00276	0.00186	0.00117	0.000628302
		655.469	8.30092e-06	0.00329	0.00275	0.00184	0.00118	0.000609528
		656.661	1.76328e-05	0.00331	0.00272	0.00182	0.00113	0.00057566
		657.853	6.2458e-06	0.00324	0.00273	0.00181	0.00112	0.000575935
		659.045	2.32087e-05	0.00327	0.00271	0.00183	0.00118	0.000566069
		660.238	1.61331e-05	0.00325	0.0027	0.00178	0.00113	0.00053984
		661.43	1.95524e-05	0.00317	0.00265	0.00177	0.00112	0.000543619
		662.623	3.3251e-05	0.00319	0.00264	0.00178	0.00114	0.000552397
		663.816	4.15724e-05	0.00314	0.0026	0.00176	0.00111	0.000520573
		665.009	2.4779e-05	0.00306	0.00255	0.00171	0.00106	0.000488814
		666.202	-5.31851e-06	0.00303	0.00251	0.00169	0.00103	0.000532375
		667.395	-9.40164e-06	0.00295	0.00245	0.00168	0.00104	0.000538461
		668.589	6.11227e-06	0.00296	0.00243	0.00166	0.00105	0.000542636
		669.783	1.90362e-05	0.00286	0.00237	0.0016	0.00102	0.000534147
		670.976	2.14018e-05	0.00283	0.00232	0.00161	0.00104	0.000544093
		672.17	1.18595e-05	0.00283	0.00228	0.00157	0.00102	0.000520295
		673.365	4.04923e-05	0.00275	0.00229	0.00154	0.00102	0.000513863
		674.559	4.9143e-05	0.00273	0.00223	0.00156	0.001	0.000519537
		675.754	4.5161e-05	0.00272	0.00228	0.00153	0.00101	0.00050282
		676.949	2.58169e-05	0.00266	0.0022	0.00152	0.000998273	0.000473667
		678.144	2.1208e-05	0.00259	0.00214	0.00152	0.00103	0.000473316
		679.339	3.95664e-05	0.00254	0.00208	0.00151	0.000967995	0.000394468
		680.534	3.28086e-05	0.0024	0.00203	0.00144	0.000917511	0.000448549
		681.73	4.03786e-05	0.00234	0.00191	0.00137	0.000903266	0.000455769
		682.925	3.95181e-05	0.00224	0.00184	0.00134	0.000861757	0.000423298
		684.121	2.4113e-05	0.00216	0.00174	0.00128	0.000849801	0.000449311
		685.317	8.50124e-06	0.00208	0.00165	0.00123	0.000814373	0.000430668
		686.514	-3.66708e-06	0.00202	0.00163	0.00118	0.00077389	0.00043015
		687.71	1.24035e-05	0.00202	0.00159	0.00114	0.000767475	0.000455959
		688.907	1.92056e-05	0.00191	0.00154	0.00108	0.00072473	0.000385625
		690.104	9.31255e-06	0.00182	0.00144	0.00103	0.000721621	0.000377701
		691.3	1.90195e-05	0.00176	0.00137	0.00101	0.000690003	0.000354531
		692.498	2.43553e-05	0.00163	0.00128	0.000927799	0.000634494	0.00035518
		693.695	6.87611e-06	0.00152	0.00119	0.000873488	0.000626354	0.000349554
		694.892	-2.37139e-06	0.00137	0.00108	0.000800309	0.000560862	0.000315925
		696.09	3.7395e-05	0.00125	0.000983973	0.000742462	0.000515176	0.00027583
		697.288	1.41402e-05	0.00106	0.00080751	0.000627273	0.000498465	0.000235024
		698.486	4.90339e-06	0.00088392	0.000687334	0.000527923	0.000396676	0.000224867
		699.684	-3.64513e-06	0.000710817	0.000507701	0.000439674	0.000322092	0.000140915
		700.883	-9.84949e-06	0.000504455	0.000324111	0.000291927	0.000273426	0.000131294
		702.081	3.67349e-05	0.000291863	0.00021655	0.000252298	0.000195264	9.1317e-05
		703.28	2.82671e-05	0.000160151	3.9611e-05	9.13744e-05	0.000160999	6.24752e-05
		704.479	2.69194e-05	-8.92901e-05	-0.000171339	-3.98623e-05	4.25288e-05	3.49684e-05
		705.678	7.8885e-06	-0.000368764	-0.000395281	-0.000107574	-2.48901e-05	1.29555e-05
		706.877	-2.42828e-05	-0.000550308	-0.000527916	-0.00027254	-9.99248e-05	-7.88472e-05
		708.077	-4.9134e-06	-0.000860849	-0.0007649	-0.000439082	-0.000220351	-0.000109142
		709.276	2.89208e-05	-0.00112	-0.001	-0.000572969	-0.00031997	-0.000157128
		710.476	2.74396e-05	-0.00149	-0.0013	-0.000824373	-0.000474691	-0.000274382
		711.676	3.51752e-06	-0.00175	-0.00155	-0.000960254	-0.000558649	-0.000331527
		712.876	1.37586e-05	-0.00223	-0.00191	-0.00118	-0.000702244	-0.000352421
		714.077	-1.04133e-07	-0.00271	-0.00232	-0.00146	-0.000896755	-0.000434771
		715.277	1.27087e-05	-0.00326	-0.00263	-0.0017	-0.00105	-0.000572832
		716.478	7.37347e-05	-0.0037	-0.00307	-0.00197	-0.0012	-0.000693835
		717.679	5.44403e-05	-0.00444	-0.00362	-0.00235	-0.0015	-0.000818108
		718.88	5.45916e-05	-0.00503	-0.00418	-0.00273	-0.00176	-0.000983619
		720.081	4.08212e-05	-0.00587	-0.00475	-0.00311	-0.00199	-0.00117
		721.283	3.92019e-05	-0.00678	-0.00552	-0.00359	-0.00229	-0.00126
		722.484	7.33209e-05	-0.00782	-0.0064	-0.00417	-0.00265	-0.00152
		723.686	6.46645e-05	-0.00895	-0.00725	-0.00479	-0.00304	-0.00166
		724.888	1.58546e-05	-0.01031	-0.00836	-0.00548	-0.00348	-0.00189
		726.09	7.31615e-05	-0.01176	-0.00947	-0.00625	-0.00403	-0.00216
		727.293	3.51515e-05	-0.01275	-0.01036	-0.00682	-0.00434	-0.00228
		728.495	1.98113e-05	-0.0142	-0.01152	-0.00764	-0.00489	-0.00256
		729.698	1.75629e-05	-0.01544	-0.01253	-0.00833	-0.00535	-0.00279
		730.901	8.10695e-06	-0.01682	-0.01364	-0.00911	-0.00582	-0.00304
		732.104	-7.29631e-07	-0.01792	-0.01462	-0.00982	-0.00627	-0.00329
		733.307	-8.27952e-05	-0.01874	-0.0154	-0.01039	-0.00665	-0.00377
		734.51	-0.000221361	-0.01898	-0.01559	-0.01061	-0.00698	-0.00435
		735.714	-0.000453859	-0.0185	-0.01524	-0.01048	-0.00717	-0.00556
		736.918	-0.000766437	-0.01708	-0.01419	-0.00981	-0.00699	-0.00693
		738.122	-0.000995587	-0.01578	-0.01323	-0.00912	-0.00687	-0.00824
		739.326	-0.00122	-0.01499	-0.01269	-0.00889	-0.00683	-0.00941
		740.53	-0.00134	-0.01465	-0.01257	-0.0088	-0.00683	-0.01021
		741.735	-0.00141	-0.01446	-0.01257	-0.00889	-0.00738	-0.01099
		742.939	-0.00131	-0.01457	-0.01269	-0.00898	-0.00712	-0.00991
		744.144	-0.00115	-0.01501	-0.01302	-0.00926	-0.00706	-0.00892
		745.349	-0.00103	-0.01536	-0.01336	-0.00963	-0.00745	-0.00884
		746.554	-0.000842353	-0.01575	-0.01382	-0.01004	-0.00769	-0.00801
		747.76	-0.000578418	-0.01649	-0.01451	-0.01052	-0.00774	-0.00685
		748.965	-0.000347577	-0.01678	-0.01477	-0.01079	-0.00785	-0.00616
		750.171	-0.000167285	-0.01647	-0.01456	-0.0107	-0.00753	-0.00501
		751.377	-3.47562e-05	-0.01555	-0.0139	-0.01019	-0.00701	-0.00407
		752.583	-1.19877e-05	-0.01448	-0.01292	-0.0095	-0.00649	-0.00352
		753.789	3.64577e-06	-0.0132	-0.01188	-0.00873	-0.00594	-0.00316
		754.996	9.3113e-06	-0.01189	-0.01077	-0.00789	-0.00539	-0.00282
		756.202	2.6039e-05	-0.01069	-0.00972	-0.00709	-0.00479	-0.00251
		757.409	3.10011e-05	-0.00951	-0.00869	-0.00632	-0.00427	-0.00222
		758.616	9.63543e-06	-0.00853	-0.00779	-0.00565	-0.00384	-0.00198
		759.823	1.3741e-05	-0.0076	-0.00693	-0.00497	-0.00335	-0.00168
		761.031	4.45711e-05	-0.00654	-0.00596	-0.00425	-0.00285	-0.00138
		762.238	3.24234e-05	-0.0058	-0.00524	-0.0037	-0.00246	-0.00117
		763.446	3.45618e-05	-0.00502	-0.00452	-0.00313	-0.00207	-0.00101
		764.654	4.1516e-05	-0.00452	-0.00405	-0.00277	-0.00176	-0.000867521
		765.862	1.67424e-05	-0.0042	-0.0037	-0.0025	-0.00162	-0.000762576
		767.07	2.54402e-05	-0.00392	-0.00348	-0.00234	-0.00149	-0.000742577
		768.279	5.05821e-05	-0.00356	-0.00314	-0.00207	-0.00135	-0.000646922
		769.487	3.92e-05	-0.00322	-0.00281	-0.00183	-0.00116	-0.000559801
		770.696	1.3975e-06	-0.00294	-0.00255	-0.00164	-0.00103	-0.0004686
		771.905	-7.81942e-06	-0.00269	-0.00231	-0.00148	-0.000910303	-0.000408593
		773.114	2.76485e-05	-0.00242	-0.00208	-0.00138	-0.000811798	-0.000384067
		774.323	-3.51549e-06	-0.00227	-0.002	-0.00129	-0.000805237	-0.000361873
		775.533	1.42247e-05	-0.00203	-0.00181	-0.00119	-0.000686113	-0.000342887
		776.743	1.97962e-05	-0.00182	-0.00162	-0.00106	-0.000640696	-0.000313955
		777.952	5.26347e-05	-0.00165	-0.00151	-0.000976549	-0.000593591	-0.000296681
		779.163	6.14548e-05	-0.00149	-0.00145	-0.00090326	-0.000552507	-0.000308328
		780.373	2.60093e-05	-0.00137	-0.00122	-0.000827226	-0.000540803	-0.000298528
		781.583	2.09433e-05	-0.0011	-0.00107	-0.000712792	-0.000447462	-0.00022336
		782.794	1.22171e-05	-0.000935726	-0.000917201	-0.000573884	-0.000394532	-0.000159817
		784.005	3.34499e-05	-0.000858892	-0.000837876	-0.000558759	-0.000374375	-0.00015093
		785.215	-1.53803e-05	-0.00085602	-0.000796609	-0.000531273	-0.000344134	-0.000109095
		786.427	-1.47633e-05	-0.000683378	-0.000660644	-0.000483695	-0.000301448	-9.79821e-05
		787.638	-5.591e-06	-0.000715525	-0.00071547	-0.000506502	-0.000263332	-0.000103611
		788.849	-1.0484e-05	-0.000797613	-0.000739313	-0.000516673	-0.000295669	-0.000130422
		790.061	-4.50038e-06	-0.000780934	-0.000745429	-0.000531942	-0.000327771	-0.000153859
		791.273	6.19471e-06	-0.000622882	-0.000602399	-0.000464584	-0.000287325	-0.00011505
		792.485	-5.8521e-06	-0.00059076	-0.000609372	-0.000466571	-0.000310819	-8.69088e-05
		793.697	2.92511e-05	-0.000674741	-0.000681659	-0.000529342	-0.000328555	-0.000111964
		794.909	2.66566e-06	-0.000734676	-0.000716161	-0.000535608	-0.000341316	-0.000123324
		796.122	2.36212e-05	-0.000654633	-0.00067373	-0.000514313	-0.000306029	-0.000114226
		797.335	3.17673e-05	-0.000565719	-0.000626229	-0.000495974	-0.000311601	-9.66893e-05
		798.548	-7.391e-06	-0.000592712	-0.000604333	-0.000485221	-0.000319885	-0.000174955
		799.761	3.75258e-05	-0.000631292	-0.00063996	-0.000452848	-0.000326965	-0.000165718
		800.974	2.77532e-05	-0.000700623	-0.00059615	-0.000404454	-0.000339038	-0.000151262
		802.187	-6.98689e-05	-0.00058956	-0.000529626	-0.000363089	-0.000233525	-4.42435e-06
		803.401	-2.24914e-05	-0.000609254	-0.000577729	-0.000326869	-0.000299458	-9.23146e-09
		804.615	0.00012563	-0.000536983	-0.00041525	-0.000343747	-0.000213289	-6.2442e-05
		805.829	1.53393e-05	-0.000466404	-0.000499074	-0.000283433	-0.000373763	-3.12621e-05
		807.043	2.33161e-05	-0.000427427	-0.000316485	-0.00027766	-0.000215806	-0.000302737
		808.257	-9.32725e-05	-0.000680593	-0.00033472	-0.000423403	-3.20869e-05	-0.000416783
		809.472	0.000195736	-0.000540952	-0.000425978	-0.000325021	-0.000407782	-0.000418561
		810.686	-9.28753e-05	-0.000651471	-0.000563872	-0.000480457	-0.000282446	-0.000403664
		811.901	-5.54545e-05	-0.000427971	-0.000397617	-0.000224765	-0.00018862	-0.000144396
		813.116	3.18629e-05	-0.000482002	-0.000361112	-0.000349178	-0.000286747	-0.000187523
		814.332	-4.82641e-05	-0.000541792	-0.000418423	-0.000418168	-0.000157206	-6.65466e-05
		815.547	5.45474e-05	-0.000597424	-0.000385435	-0.000339745	-0.000334437	-0.000167678
		816.763	4.16826e-05	-0.000497691	-0.000457259	-0.00034364	-0.000273149	-0.000137052
		817.978	-3.6873e-05	-0.000499877	-0.000571599	-0.000317807	-0.000144092	-0.000167747
		819.194	-5.35242e-05	-0.000613494	-0.000522086	-0.000306531	-0.000190955	-0.000349742
		820.41	6.85518e-05	-0.000769672	-0.000364322	-0.000389766	-0.000348111	-0.000346353
		821.627	0.000103066	-0.00056231	-0.000908641	-0.000256129	-0.000380032	-0.000326052
		822.843	-6.20499e-05	-0.00067182	-0.00071972	-0.000401856	-0.000393188	-0.000355194
		824.06	-7.04626e-05	-0.000722645	-0.000520448	-0.000417069	-0.000137653	-0.000111244
		825.277	0.000138614	-0.000631623	-0.000492031	-0.000499148	-0.000110881	-0.000461443
		826.494	9.48324e-05	-0.000708397	-0.000863235	-0.000305588	-0.000391195	-0.000165595
		827.711	-4.56875e-05	-0.000425607	-0.000747932	-0.000359366	-0.000179111	-0.000292886
		828.928	0.000555776	-0.000785619	-0.000918619	-0.000555629	-0.000279038	0.000127209
		830.146	-0.000115297	-0.00106	-0.000473231	-0.000400015	-0.000159138	-0.000513295
		831.364	0.000510748	-0.00125	-0.000781814	-0.000119561	-0.000318801	0.000298564
		832.582	0.00099147	-0.000837747	-0.00106	-0.00146	-0.00117	-0.00083592
		833.8	0.00139	-0.000930112	-0.000948328	-0.00104	-0.00025374	-0.000506002
		835.018	0.000516966	-0.00112	-0.000742932	-0.000999026	-0.000701094	-7.05161e-05
		836.236	0.000723386	-0.000929786	0.000576293	-0.00105	-0.000505306	-0.000406537
		837.455	0.000325453	-0.00183	-0.000916061	0.000429483	0.00057472	0.000949621
		838.674	0.000237059	-0.00333	0.000858243	0.000527923	-0.000658393	-0.000233436
		839.893	0.000451627	-0.00137	-0.0009095	0.000438487	-0.000235018	-0.00146
		841.112	0.00132	-0.0013	-0.002	-0.00141	0.000729185	-0.000309393
		842.331	0.00041607	-0.000384308	-0.00175	-0.000720655	0.00217	0.000953787
		843.551	-0.000410243	-0.000586163	-0.0017	0.000171877	-0.000317285	-0.000268798
		844.771	0.00105	0.000609957	-0.00194	-0.000708791	-0.000539012	-0.000119534
		845.99	-0.00114	-0.00256	-0.00341	-0.00176	-0.00106	-0.000783909
		847.211	-0.000577284	-0.00123	-0.00191	-0.000164426	-0.000290648	-0.000691321
		848.431	-0.000950759	-0.00172	-0.00215	-0.000382039	-0.000797304	-0.00203
		849.651	NaN	NaN	NaN	NaN	NaN	NaN
		850.872	NaN	NaN	NaN	NaN	NaN	NaN
		852.093	NaN	NaN	NaN	NaN	NaN	NaN
		853.314	NaN	NaN	NaN	NaN	NaN	NaN
		854.535	NaN	NaN	NaN	NaN	NaN	NaN
		855.756	NaN	NaN	NaN	NaN	NaN	NaN
		856.977	NaN	NaN	NaN	NaN	NaN	NaN
		858.199	NaN	NaN	NaN	NaN	NaN	NaN
		859.421	NaN	NaN	NaN	NaN	NaN	NaN
		860.643	NaN	NaN	NaN	NaN	NaN	NaN
		861.865	NaN	NaN	NaN	NaN	NaN	NaN
		863.088	NaN	NaN	NaN	NaN	NaN	NaN
		864.31	NaN	NaN	NaN	NaN	NaN	NaN
		865.533	NaN	NaN	NaN	NaN	NaN	NaN
		866.756	NaN	NaN	NaN	NaN	NaN	NaN
		867.979	NaN	NaN	NaN	NaN	NaN	NaN
		869.202	NaN	NaN	NaN	NaN	NaN	NaN
		870.426	NaN	NaN	NaN	NaN	NaN	NaN
		871.649	NaN	NaN	NaN	NaN	NaN	NaN
		872.873	NaN	NaN	NaN	NaN	NaN	NaN
		874.097	NaN	NaN	NaN	NaN	NaN	NaN
		875.322	NaN	NaN	NaN	NaN	NaN	NaN
		876.546	NaN	NaN	NaN	NaN	NaN	NaN
		877.77	NaN	NaN	NaN	NaN	NaN	NaN
		878.995	NaN	NaN	NaN	NaN	NaN	NaN
		880.22	NaN	NaN	NaN	NaN	NaN	NaN
		881.445	NaN	NaN	NaN	NaN	NaN	NaN
		882.67	NaN	NaN	NaN	NaN	NaN	NaN
		883.896	NaN	NaN	NaN	NaN	NaN	NaN
		885.122	NaN	NaN	NaN	NaN	NaN	NaN
		886.347	NaN	NaN	NaN	NaN	NaN	NaN
		887.573	NaN	NaN	NaN	NaN	NaN	NaN
		888.799	NaN	NaN	NaN	NaN	NaN	NaN
		890.026	NaN	NaN	NaN	NaN	NaN	NaN
		891.252	NaN	NaN	NaN	NaN	NaN	NaN
		892.479	NaN	NaN	NaN	NaN	NaN	NaN
		893.706	NaN	NaN	NaN	NaN	NaN	NaN
		894.933	NaN	NaN	NaN	NaN	NaN	NaN
		896.16	NaN	NaN	NaN	NaN	NaN	NaN
		897.388	NaN	NaN	NaN	NaN	NaN	NaN
		898.615	NaN	NaN	NaN	NaN	NaN	NaN
		899.843	NaN	NaN	NaN	NaN	NaN	NaN
		901.071	NaN	NaN	NaN	NaN	NaN	NaN
		902.299	NaN	NaN	NaN	NaN	NaN	NaN
		903.527	NaN	NaN	NaN	NaN	NaN	NaN
		904.756	NaN	NaN	NaN	NaN	NaN	NaN
