# Supplementary material for: Tailoring vertical phase distribution of quasi-two-dimensional perovskite films via surface modification of hole-transporting layer
Source: Nat Commun. 2019 Feb 20;10:878. doi: 10.1038/s41467-019-08843-5 (PMC6382759; doi:10.1038/s41467-019-08843-5)
Supplement: Supplementary file 2 — Source Data [file 41467_2019_8843_MOESM2_ESM.zip › data source 20190129/figure S19.xlsx]

## Sheet: Sheet1
		the stability of two dimensional perovsite solar cell based on different hole transporing layer
		PEDOT:PSS	BrB-PEDOT:PSS			PEDOT:PSS	BrB-PEDOT:PSS			PEDOT:PSS	BrB-PEDOT:PSS			PEDOT:PSS	BrB-PEDOT:PSS
	Time (h)	Nor.Voc	Nor.Voc		Time (h)	Nor. Jsc	Nor. Jsc		Time (h)	Nor. FF	Nor. FF		Time (h)	Nor.PCE	Nor. PCE
	0	1	1		0	1	1		0	1	1		0	1	1
	113	0.99208	0.99973		113	0.99496	0.99548		113	0.96111	0.96783		113	0.94869	0.9632
	227	0.99109	0.99099		227	0.98713	0.99244		227	0.94028	0.94825		227	0.91991	0.9326
	356	0.99307	0.98198		356	0.9765	0.99187		356	0.92083	0.94965		356	0.89296	0.92549
	523	0.98218	0.989		523	0.9681	0.99165		523	0.90278	0.93524		523	0.85841	0.91723
	738	0.97723	0.97297		738	0.96419	0.97771		738	0.85278	0.90629		738	0.80352	0.86214
	1022	0.9604	0.97297		1022	0.95915	0.97359		1022	0.8375	0.88951		1022	0.77148	0.84261
	1419	0.9505	0.97297		1419	0.95355	0.97076		1419	0.80417	0.88392		1419	0.72886	0.83488
