# Supplementary material for: Tailoring vertical phase distribution of quasi-two-dimensional perovskite films via surface modification of hole-transporting layer
Source: Nat Commun. 2019 Feb 20;10:878. doi: 10.1038/s41467-019-08843-5 (PMC6382759; doi:10.1038/s41467-019-08843-5)
Supplement: Supplementary file 2 — Source Data [file 41467_2019_8843_MOESM2_ESM.zip › data source 20190129/figure S2.xlsx]

## Sheet: Sheet1
	the FT-IR of PEDOT:PSS and BrB-PEDOT:PSS
	PEDOT:PSS			BrB-PEDOT:PSS
	wavelenth (nm)	transmittance (a.u.)		wavelenth (nm)	transmittance (a.u.)
	399.213	1		399.213	1
	401.141	0.99987		401.141	1
	403.07	0.99973		403.07	0.99974
	404.999	0.9996		404.999	0.99857
	406.927	0.99946		406.927	0.99717
	408.856	0.998		408.856	0.99488
	410.784	0.99574		410.784	0.99215
	412.713	0.99341		412.713	0.99035
	414.641	0.9915		414.641	0.99004
	416.57	0.99006		416.57	0.99039
	418.498	0.98911		418.498	0.98964
	420.427	0.98843		420.427	0.98731
	422.356	0.98786		422.356	0.98496
	424.284	0.98726		424.284	0.9833
	426.213	0.98652		426.213	0.98178
	428.141	0.98581		428.141	0.98046
	430.07	0.98515		430.07	0.97947
	431.998	0.9848		431.998	0.97845
	433.927	0.98551		433.927	0.97786
	435.856	0.98768		435.856	0.97895
	437.784	0.99104		437.784	0.98224
	439.713	0.99479		439.713	0.9865
	441.641	0.99788		441.641	0.99007
	443.57	0.99956		443.57	0.99249
	445.498	1		445.498	0.9943
	447.427	0.99987		447.427	0.99551
	449.356	0.9996		449.356	0.99582
	451.284	0.99927		451.284	0.99538
	453.213	0.99867		453.213	0.99458
	455.141	0.99761		455.141	0.99373
	457.07	0.99634		457.07	0.99301
	458.998	0.99522		458.998	0.99253
	460.927	0.99461		460.927	0.99252
	462.855	0.99439		462.855	0.99276
	464.784	0.99412		464.784	0.99253
	466.713	0.99356		466.713	0.99152
	468.641	0.99255		468.641	0.99015
	470.57	0.99131		470.57	0.98888
	472.498	0.99033		472.498	0.98773
	474.427	0.98967		474.427	0.98684
	476.355	0.98908		476.355	0.98648
	478.284	0.98833		478.284	0.98638
	480.213	0.98741		480.213	0.98604
	482.141	0.98655		482.141	0.98527
	484.07	0.98585		484.07	0.9842
	485.998	0.98539		485.998	0.98309
	487.927	0.98505		487.927	0.98218
	489.855	0.98452		489.855	0.98165
	491.784	0.9837		491.784	0.98139
	493.712	0.9828		493.712	0.98114
	495.641	0.98212		495.641	0.98066
	497.57	0.98173		497.57	0.97978
	499.498	0.98147		499.498	0.97854
	501.427	0.98108		501.427	0.97736
	503.355	0.98037		503.355	0.97662
	505.284	0.97942		505.284	0.97618
	507.212	0.97853		507.212	0.97555
	509.141	0.97784		509.141	0.97466
	511.07	0.97721		511.07	0.97373
	512.998	0.97633		512.998	0.97254
	514.927	0.97513		514.927	0.97065
	516.855	0.97408		516.855	0.96839
	518.784	0.97388		518.784	0.96686
	520.712	0.97495		520.712	0.96707
	522.641	0.97701		522.641	0.96924
	524.57	0.97924		524.57	0.97226
	526.498	0.98077		526.498	0.97455
	528.427	0.9811		528.427	0.97532
	530.355	0.98041		530.355	0.97479
	532.284	0.97926		532.284	0.97352
	534.212	0.97824		534.212	0.97206
	536.141	0.97749		536.141	0.97079
	538.069	0.97675		538.069	0.9699
	539.998	0.97584		539.998	0.96932
	541.927	0.97479		541.927	0.96877
	543.855	0.97378		543.855	0.96799
	545.784	0.97298		545.784	0.96685
	547.712	0.97237		547.712	0.96531
	549.641	0.97178		549.641	0.96356
	551.569	0.97111		551.569	0.96204
	553.498	0.97042		553.498	0.96115
	555.427	0.96987		555.427	0.96081
	557.355	0.96953		557.355	0.9607
	559.284	0.96937		559.284	0.96053
	561.212	0.96925		561.212	0.96008
	563.141	0.96907		563.141	0.95935
	565.069	0.9688		565.069	0.9583
	566.998	0.96857		566.998	0.95707
	568.927	0.96865		568.927	0.95618
	570.855	0.96929		570.855	0.95628
	572.784	0.97044		572.784	0.95765
	574.712	0.97192		574.712	0.96009
	576.641	0.97347		576.641	0.96294
	578.569	0.97492		578.569	0.96518
	580.498	0.97615		580.498	0.9662
	582.426	0.97706		582.426	0.96643
	584.355	0.97768		584.355	0.96685
	586.284	0.97809		586.284	0.96804
	588.212	0.97836		588.212	0.97
	590.141	0.97855		590.141	0.97215
	592.069	0.97874		592.069	0.97383
	593.998	0.97898		593.998	0.97465
	595.926	0.97925		595.926	0.97445
	597.855	0.97941		597.855	0.97355
	599.784	0.9794		599.784	0.97271
	601.712	0.97926		601.712	0.97263
	603.641	0.97905		603.641	0.97335
	605.569	0.97883		605.569	0.9744
	607.498	0.97867		607.498	0.97524
	609.426	0.97857		609.426	0.97538
	611.355	0.97852		611.355	0.97465
	613.284	0.97853		613.284	0.97342
	615.212	0.97867		615.212	0.97238
	617.141	0.97902		617.141	0.97214
	619.069	0.9796		619.069	0.97324
	620.998	0.98036		620.998	0.9756
	622.926	0.98123		622.926	0.97842
	624.855	0.98207		624.855	0.9808
	626.783	0.9827		626.783	0.98212
	628.712	0.98303		628.712	0.98215
	630.641	0.9831		630.641	0.98116
	632.569	0.98301		632.569	0.97998
	634.498	0.9829		634.498	0.97958
	636.426	0.98286		636.426	0.98039
	638.355	0.98294		638.355	0.98191
	640.283	0.98304		640.283	0.98303
	642.212	0.98298		642.212	0.98299
	644.141	0.98263		644.141	0.98179
	646.069	0.98204		646.069	0.97999
	647.998	0.98136		647.998	0.97819
	649.926	0.98076		649.926	0.97683
	651.855	0.98029		651.855	0.97603
	653.783	0.9799		653.783	0.97557
	655.712	0.9794		655.712	0.97507
	657.64	0.97844		657.64	0.97407
	659.569	0.97709		659.569	0.97215
	661.498	0.97608		661.498	0.96943
	663.426	0.97563		663.426	0.96673
	665.355	0.97541		665.355	0.9647
	667.283	0.97542		667.283	0.9635
	669.212	0.97573		669.212	0.96369
	671.14	0.97619		671.14	0.96538
	673.069	0.97664		673.069	0.96746
	674.998	0.97738		674.998	0.96909
	676.926	0.97878		676.926	0.97005
	678.855	0.9803		678.855	0.97043
	680.783	0.98123		680.783	0.97062
	682.712	0.9816		682.712	0.97111
	684.64	0.98174		684.64	0.97214
	686.569	0.98201		686.569	0.97367
	688.498	0.98278		688.498	0.97546
	690.426	0.98419		690.426	0.97715
	692.355	0.98604		692.355	0.97846
	694.283	0.98799		694.283	0.97943
	696.212	0.98982		696.212	0.98047
	698.14	0.99157		698.14	0.98208
	700.069	0.99336		700.069	0.98455
	701.997	0.99524		701.997	0.98781
	703.926	0.99706		703.926	0.99144
	705.855	0.99854		705.855	0.99473
	707.783	0.99949		707.783	0.99703
	709.712	0.99992		709.712	0.9981
	711.64	1		711.64	0.99817
	713.569	0.99997		713.569	0.99781
	715.497	0.99987		715.497	0.99763
	717.426	0.99963		717.426	0.99792
	719.355	0.9992		719.355	0.99864
	721.283	0.99858		721.283	0.9995
	723.212	0.9979		723.212	1
	725.14	0.9973		725.14	0.99965
	727.069	0.99684		727.069	0.99827
	728.997	0.99647		728.997	0.99633
	730.926	0.99613		730.926	0.99458
	732.854	0.99583		732.854	0.99371
	734.783	0.99563		734.783	0.99395
	736.712	0.99561		736.712	0.99498
	738.64	0.99571		738.64	0.99613
	740.569	0.99578		740.569	0.99674
	742.497	0.99571		742.497	0.99643
	744.426	0.99549		744.426	0.99532
	746.354	0.99523		746.354	0.99389
	748.283	0.99505		748.283	0.99275
	750.212	0.99494		750.212	0.99242
	752.14	0.99476		752.14	0.99295
	754.069	0.99441		754.069	0.99383
	755.997	0.99389		755.997	0.99435
	757.926	0.99335		757.926	0.99395
	759.854	0.99292		759.854	0.99247
	761.783	0.99264		761.783	0.99028
	763.712	0.99234		763.712	0.98802
	765.64	0.99183		765.64	0.98625
	767.569	0.99107		767.569	0.9852
	769.497	0.99033		769.497	0.98488
	771.426	0.98996		771.426	0.98521
	773.354	0.9902		773.354	0.98593
	775.283	0.99092		775.283	0.98656
	777.211	0.99174		777.211	0.98669
	779.14	0.9923		779.14	0.98634
	781.069	0.99248		781.069	0.98599
	782.997	0.99241		782.997	0.98622
	784.926	0.9923		784.926	0.98728
	786.854	0.9923		786.854	0.98877
	788.783	0.99233		788.783	0.98987
	790.711	0.9922		790.711	0.98998
	792.64	0.99181		792.64	0.98892
	794.569	0.99129		794.569	0.98694
	796.497	0.99084		796.497	0.98478
	798.426	0.99059		798.426	0.98335
	800.354	0.99049		800.354	0.98322
	802.283	0.99041		802.283	0.98425
	804.211	0.99021		804.211	0.98556
	806.14	0.9899		806.14	0.98613
	808.069	0.98962		808.069	0.98548
	809.997	0.98946		809.997	0.98374
	811.926	0.98939		811.926	0.98142
	813.854	0.98925		813.854	0.97932
	815.783	0.98888		815.783	0.97812
	817.711	0.98832		817.711	0.97789
	819.64	0.98771		819.64	0.97819
	821.568	0.98719		821.568	0.97836
	823.497	0.98687		823.497	0.97775
	825.426	0.98675		825.426	0.97616
	827.354	0.98672		827.354	0.97405
	829.283	0.98677		829.283	0.9723
	831.211	0.98699		831.211	0.97172
	833.14	0.98754		833.14	0.97268
	835.068	0.98847		835.068	0.975
	836.997	0.98972		836.997	0.97804
	838.926	0.99116		838.926	0.981
	840.854	0.99262		840.854	0.98326
	842.783	0.99398		842.783	0.98461
	844.711	0.99519		844.711	0.98522
	846.64	0.99621		846.64	0.98562
	848.568	0.99706		848.568	0.9864
	850.497	0.99778		850.497	0.98794
	852.425	0.99845		852.425	0.99022
	854.354	0.99909		854.354	0.99275
	856.283	0.99966		856.283	0.99472
	858.211	1.00003		858.211	0.99545
	860.14	1		860.14	0.9948
	862.068	0.99946		862.068	0.99323
	863.997	0.99842		863.997	0.99156
	865.925	0.9971		865.925	0.9904
	867.854	0.99576		867.854	0.98989
	869.783	0.99456		869.783	0.98975
	871.711	0.99353		871.711	0.98947
	873.64	0.99265		873.64	0.98861
	875.568	0.99185		875.568	0.98707
	877.497	0.99115		877.497	0.98523
	879.425	0.99066		879.425	0.98361
	881.354	0.99048		881.354	0.9826
	883.283	0.99059		883.283	0.98236
	885.211	0.99082		885.211	0.98275
	887.14	0.99097		887.14	0.98332
	889.068	0.99092		889.068	0.98355
	890.997	0.99067		890.997	0.98304
	892.925	0.99032		892.925	0.98177
	894.854	0.99002		894.854	0.98018
	896.782	0.98984		896.782	0.97883
	898.711	0.98973		898.711	0.97807
	900.64	0.98959		900.64	0.97801
	902.568	0.98935		902.568	0.97843
	904.497	0.989		904.497	0.97889
	906.425	0.98863		906.425	0.97891
	908.354	0.98828		908.354	0.97823
	910.282	0.98797		910.282	0.97698
	912.211	0.98767		912.211	0.97551
	914.14	0.98736		914.14	0.97429
	916.068	0.98704		916.068	0.97363
	917.997	0.98676		917.997	0.97362
	919.925	0.98657		919.925	0.97413
	921.854	0.9865		921.854	0.97471
	923.782	0.98657		923.782	0.97486
	925.711	0.98671		925.711	0.97441
	927.639	0.98691		927.639	0.97353
	929.568	0.98715		929.568	0.97262
	931.497	0.98746		931.497	0.97219
	933.425	0.98785		933.425	0.97264
	935.354	0.98832		935.354	0.97396
	937.282	0.98879		937.282	0.97562
	939.211	0.98917		939.211	0.9768
	941.139	0.98936		941.139	0.97688
	943.068	0.9893		943.068	0.97589
	944.997	0.98893		944.997	0.97445
	946.925	0.98827		946.925	0.97326
	948.854	0.98742		948.854	0.97261
	950.782	0.98656		950.782	0.97242
	952.711	0.98579		952.711	0.97237
	954.639	0.98512		954.639	0.97211
	956.568	0.98447		956.568	0.97135
	958.497	0.98374		958.497	0.97001
	960.425	0.98289		960.425	0.96833
	962.354	0.98198		962.354	0.96666
	964.282	0.98117		964.282	0.96532
	966.211	0.98055		966.211	0.96443
	968.139	0.98011		968.139	0.96393
	970.068	0.97969		970.068	0.96357
	971.996	0.97918		971.996	0.96307
	973.925	0.97859		973.925	0.96232
	975.854	0.97812		975.854	0.96138
	977.782	0.97806		977.782	0.96056
	979.711	0.97864		979.711	0.96027
	981.639	0.9799		981.639	0.96082
	983.568	0.98169		983.568	0.96242
	985.496	0.98367		985.496	0.96496
	987.425	0.98542		987.425	0.96789
	989.354	0.98658		989.354	0.97018
	991.282	0.98692		991.282	0.97084
	993.211	0.98634		993.211	0.96967
	995.139	0.98493		995.139	0.96729
	997.068	0.98291		997.068	0.96451
	998.996	0.98065		998.996	0.96179
	1000.92	0.97853		1000.92	0.95937
	1002.85	0.97696		1002.85	0.95754
	1004.78	0.97633		1004.78	0.95672
	1006.71	0.9768		1006.71	0.95757
	1008.64	0.97814		1008.64	0.96061
	1010.57	0.97982		1010.57	0.96522
	1012.5	0.98116		1012.5	0.96942
	1014.42	0.98165		1014.42	0.97133
	1016.35	0.98104		1016.35	0.97068
	1018.28	0.97943		1018.28	0.96843
	1020.21	0.97727		1020.21	0.96556
	1022.14	0.97503		1022.14	0.96257
	1024.07	0.97294		1024.07	0.9597
	1026	0.97103		1026	0.95701
	1027.92	0.96923		1027.92	0.95445
	1029.85	0.96755		1029.85	0.95207
	1031.78	0.9661		1031.78	0.95023
	1033.71	0.96508		1033.71	0.94932
	1035.64	0.96468		1035.64	0.94953
	1037.57	0.96492		1037.57	0.9508
	1039.5	0.96554		1039.5	0.95284
	1041.42	0.96615		1041.42	0.95509
	1043.35	0.96644		1043.35	0.9569
	1045.28	0.96637		1045.28	0.95785
	1047.21	0.96616		1047.21	0.95798
	1049.14	0.96612		1049.14	0.95767
	1051.07	0.96643		1051.07	0.95739
	1053	0.96702		1053	0.95746
	1054.92	0.96768		1054.92	0.9579
	1056.85	0.96818		1056.85	0.95851
	1058.78	0.96849		1058.78	0.95893
	1060.71	0.96873		1060.71	0.95888
	1062.64	0.96901		1062.64	0.95836
	1064.57	0.96927		1064.57	0.95757
	1066.5	0.96933		1066.5	0.95667
	1068.42	0.96904		1068.42	0.95581
	1070.35	0.9684		1070.35	0.95506
	1072.28	0.96763		1072.28	0.95442
	1074.21	0.967		1074.21	0.95392
	1076.14	0.96664		1076.14	0.95343
	1078.07	0.9665		1078.07	0.95284
	1080	0.96638		1080	0.95215
	1081.92	0.96614		1081.92	0.95147
	1083.85	0.9659		1083.85	0.95097
	1085.78	0.96591		1085.78	0.95083
	1087.71	0.96642		1087.71	0.95112
	1089.64	0.96743		1089.64	0.95182
	1091.57	0.96874		1091.57	0.9528
	1093.5	0.97006		1093.5	0.95389
	1095.42	0.97118		1095.42	0.95497
	1097.35	0.97207		1097.35	0.9559
	1099.28	0.97282		1099.28	0.95653
	1101.21	0.97351		1101.21	0.9569
	1103.14	0.97417		1103.14	0.95715
	1105.07	0.97481		1105.07	0.95745
	1107	0.97554		1107	0.9581
	1108.92	0.97653		1108.92	0.95922
	1110.85	0.97778		1110.85	0.96063
	1112.78	0.97902		1112.78	0.96186
	1114.71	0.97978		1114.71	0.96217
	1116.64	0.97966		1116.64	0.96099
	1118.57	0.97855		1118.57	0.95859
	1120.5	0.9767		1120.5	0.95591
	1122.42	0.97468		1122.42	0.95384
	1124.35	0.97318		1124.35	0.95273
	1126.28	0.9726		1126.28	0.95253
	1128.21	0.97288		1128.21	0.95311
	1130.14	0.97371		1130.14	0.9543
	1132.07	0.97474		1132.07	0.95573
	1134	0.97571		1134	0.95696
	1135.92	0.97649		1135.92	0.95787
	1137.85	0.9771		1137.85	0.95854
	1139.78	0.97761		1139.78	0.9591
	1141.71	0.97809		1141.71	0.95963
	1143.64	0.97858		1143.64	0.96016
	1145.57	0.97909		1145.57	0.96066
	1147.5	0.97959		1147.5	0.96115
	1149.42	0.98005		1149.42	0.96159
	1151.35	0.98038		1151.35	0.9619
	1153.28	0.98047		1153.28	0.962
	1155.21	0.98023		1155.21	0.9619
	1157.14	0.97964		1157.14	0.96161
	1159.07	0.97877		1159.07	0.96112
	1161	0.97775		1161	0.96042
	1162.92	0.97671		1162.92	0.95955
	1164.85	0.97573		1164.85	0.95858
	1166.78	0.97487		1166.78	0.95758
	1168.71	0.97417		1168.71	0.95667
	1170.64	0.97347		1170.64	0.95598
	1172.57	0.9731		1172.57	0.95558
	1174.5	0.97283		1174.5	0.95554
	1176.42	0.9725		1176.42	0.95554
	1178.35	0.973		1178.35	0.95578
	1180.28	0.97318		1180.28	0.95598
	1182.21	0.9732		1182.21	0.9561
	1184.14	0.9732		1184.14	0.95618
	1186.07	0.97364		1186.07	0.95624
	1188	0.97381		1188	0.95628
	1189.92	0.97391		1189.92	0.95637
	1191.85	0.97395		1191.85	0.95654
	1193.78	0.97395		1193.78	0.95678
	1195.71	0.97398		1195.71	0.95701
	1197.64	0.97406		1197.64	0.95709
	1199.57	0.97417		1199.57	0.95696
	1201.5	0.97426		1201.5	0.95687
	1203.42	0.97433		1203.42	0.95667
	1205.35	0.97443		1205.35	0.95664
	1207.28	0.97461		1207.28	0.95666
	1209.21	0.97489		1209.21	0.95661
	1211.14	0.97526		1211.14	0.95695
	1213.07	0.97566		1213.07	0.95732
	1215	0.97604		1215	0.95761
	1216.92	0.97643		1216.92	0.9578
	1218.85	0.97688		1218.85	0.95797
	1220.78	0.97747		1220.78	0.95826
	1222.71	0.9782		1222.71	0.95877
	1224.64	0.97898		1224.64	0.95957
	1226.57	0.97974		1226.57	0.96056
	1228.5	0.98047		1228.5	0.96165
	1230.42	0.98125		1230.42	0.96279
	1232.35	0.98216		1232.35	0.96393
	1234.28	0.98321		1234.28	0.96503
	1236.21	0.9843		1236.21	0.96611
	1238.14	0.98532		1238.14	0.96723
	1240.07	0.98619		1240.07	0.96849
	1242	0.98695		1242	0.96988
	1243.92	0.98776		1243.92	0.97137
	1245.85	0.98875		1245.85	0.9729
	1247.78	0.98994		1247.78	0.97443
	1249.71	0.99125		1249.71	0.97589
	1251.64	0.99254		1251.64	0.97724
	1253.57	0.99376		1253.57	0.97858
	1255.5	0.99499		1255.5	0.98006
	1257.42	0.99628		1257.42	0.98176
	1259.35	0.99761		1259.35	0.98367
	1261.28	0.99883		1261.28	0.98571
	1263.21	0.99969		1263.21	0.98764
	1265.14	1		1265.14	0.98915
	1267.07	0.99976		1267.07	0.99003
	1269	0.99913		1269	0.99018
	1270.92	0.99834		1270.92	0.98969
	1272.85	0.99751		1272.85	0.9889
	1274.78	0.99666		1274.78	0.98805
	1276.71	0.99578		1276.71	0.98723
	1278.64	0.99491		1278.64	0.98651
	1280.57	0.99414		1280.57	0.98591
	1282.5	0.99357		1282.5	0.98541
	1284.42	0.9932		1284.42	0.9849
	1286.35	0.9929		1286.35	0.98439
	1288.28	0.99252		1288.28	0.98393
	1290.21	0.99197		1290.21	0.98356
	1292.14	0.99128		1292.14	0.98326
	1294.07	0.99059		1294.07	0.98295
	1296	0.99		1296	0.98256
	1297.92	0.98953		1297.92	0.98203
	1299.85	0.98909		1299.85	0.98131
	1301.78	0.9886		1301.78	0.98044
	1303.71	0.98805		1303.71	0.97954
	1305.64	0.9875		1305.64	0.9787
	1307.57	0.98705		1307.57	0.978
	1309.5	0.98673		1309.5	0.9775
	1311.42	0.98651		1311.42	0.97717
	1313.35	0.98637		1313.35	0.97698
	1315.28	0.98623		1315.28	0.97685
	1317.21	0.98614		1317.21	0.97668
	1319.14	0.98615		1319.14	0.97643
	1321.07	0.98629		1321.07	0.97617
	1323	0.98652		1323	0.97594
	1324.92	0.98673		1324.92	0.97575
	1326.85	0.98689		1326.85	0.97564
	1328.78	0.98695		1328.78	0.97559
	1330.71	0.98692		1330.71	0.97554
	1332.64	0.98686		1332.64	0.97545
	1334.57	0.98682		1334.57	0.97527
	1336.5	0.98681		1336.5	0.97498
	1338.42	0.98689		1338.42	0.97465
	1340.35	0.98712		1340.35	0.9745
	1342.28	0.98749		1342.28	0.97468
	1344.21	0.98797		1344.21	0.97504
	1346.14	0.98849		1346.14	0.97551
	1348.07	0.98898		1348.07	0.97603
	1350	0.98935		1350	0.97645
	1351.92	0.98953		1351.92	0.97664
	1353.85	0.98957		1353.85	0.97668
	1355.78	0.98957		1355.78	0.97677
	1357.71	0.98961		1357.71	0.97708
	1359.64	0.9897		1359.64	0.97758
	1361.57	0.9899		1361.57	0.97822
	1363.5	0.99024		1363.5	0.97913
	1365.42	0.99057		1365.42	0.98022
	1367.35	0.99079		1367.35	0.98101
	1369.28	0.99081		1369.28	0.98127
	1371.21	0.99064		1371.21	0.98107
	1373.14	0.99037		1373.14	0.98048
	1375.07	0.99005		1375.07	0.97976
	1377	0.98965		1377	0.97925
	1378.92	0.98907		1378.92	0.97888
	1380.85	0.9885		1380.85	0.97835
	1382.78	0.98821		1382.78	0.97777
	1384.71	0.98819		1384.71	0.97762
	1386.64	0.98856		1386.64	0.97808
	1388.57	0.98945		1388.57	0.97889
	1390.49	0.99051		1390.49	0.97974
	1392.42	0.99128		1392.42	0.98035
	1394.35	0.99158		1394.35	0.98063
	1396.28	0.99155		1396.28	0.98079
	1398.21	0.99149		1398.21	0.98092
	1400.14	0.9915		1400.14	0.98102
	1402.07	0.99166		1402.07	0.98103
	1403.99	0.99196		1403.99	0.98083
	1405.92	0.99219		1405.92	0.98048
	1407.85	0.99223		1407.85	0.98028
	1409.78	0.99212		1409.78	0.98034
	1411.71	0.99214		1411.71	0.9808
	1413.64	0.9927		1413.64	0.98182
	1415.57	0.99359		1415.57	0.9833
	1417.49	0.99457		1417.49	0.98505
	1419.42	0.99555		1419.42	0.98701
	1421.35	0.99641		1421.35	0.989
	1423.28	0.99719		1423.28	0.99076
	1425.21	0.9979		1425.21	0.99231
	1427.14	0.99859		1427.14	0.99375
	1429.07	0.99934		1429.07	0.99504
	1430.99	0.99991		1430.99	0.99611
	1432.92	1		1432.92	0.9969
	1434.85	0.99976		1434.85	0.99705
	1436.78	0.9994		1436.78	0.99643
	1438.71	0.9992		1438.71	0.99568
	1440.64	0.99917		1440.64	0.99532
	1442.57	0.99912		1442.57	0.99528
	1444.49	0.99904		1444.49	0.99542
	1446.42	0.99887		1446.42	0.99561
	1448.35	0.99844		1448.35	0.99582
	1450.28	0.99827		1450.28	0.99618
	1452.21	0.99861		1452.21	0.99679
	1454.14	0.99892		1454.14	0.99752
	1456.07	0.99904		1456.07	0.99808
	1457.99	0.99921		1457.99	0.99847
	1459.92	0.99941		1459.92	0.99909
	1461.85	0.99934		1461.85	0.99983
	1463.78	0.9991		1463.78	1
	1465.71	0.99917		1465.71	0.99943
	1467.64	0.99922		1467.64	0.99855
	1469.57	0.99858		1469.57	0.99766
	1471.49	0.99755		1471.49	0.99662
	1473.42	0.99685		1473.42	0.99564
	1475.35	0.9967		1475.35	0.99531
	1477.28	0.99684		1477.28	0.99573
	1479.21	0.99713		1479.21	0.9965
	1481.14	0.99755		1481.14	0.99723
	1483.07	0.99784		1483.07	0.99779
	1484.99	0.99771		1484.99	0.99805
	1486.92	0.99716		1486.92	0.99773
	1488.85	0.99656		1488.85	0.99672
	1490.78	0.99631		1490.78	0.99558
	1492.71	0.99626		1492.71	0.99505
	1494.64	0.99614		1494.64	0.99515
	1496.57	0.99585		1496.57	0.9955
	1498.49	0.99566		1498.49	0.99597
	1500.42	0.99587		1500.42	0.99657
	1502.35	0.99581		1502.35	0.9972
	1504.28	0.99519		1504.28	0.99726
	1506.21	0.99437		1506.21	0.99598
	1508.14	0.99349		1508.14	0.99402
	1510.07	0.99262		1510.07	0.99299
	1511.99	0.99174		1511.99	0.99294
	1513.92	0.99128		1513.92	0.99311
	1515.85	0.99156		1515.85	0.99306
	1517.78	0.99169		1517.78	0.99275
	1519.71	0.99137		1519.71	0.99219
	1521.64	0.99109		1521.64	0.99137
	1523.57	0.99101		1523.57	0.99069
	1525.49	0.99119		1525.49	0.99042
	1527.42	0.99163		1527.42	0.99062
	1529.35	0.99201		1529.35	0.99125
	1531.28	0.99223		1531.28	0.99193
	1533.21	0.99257		1533.21	0.9923
	1535.14	0.99306		1535.14	0.9927
	1537.07	0.99328		1537.07	0.99333
	1538.99	0.99311		1538.99	0.99359
	1540.92	0.99286		1540.92	0.99302
	1542.85	0.99291		1542.85	0.9924
	1544.78	0.99317		1544.78	0.99253
	1546.71	0.9938		1546.71	0.99339
	1548.64	0.99514		1548.64	0.9945
	1550.57	0.99666		1550.57	0.99567
	1552.49	0.99814		1552.49	0.997
	1554.42	0.99932		1554.42	0.99848
	1556.35	0.99976		1556.35	0.99976
	1558.28	0.99982		1558.28	1.00005
	1560.21	0.99989		1560.21	0.99954
	1562.14	1		1562.14	0.99942
	1564.07	1		1564.07	0.99977
	1565.99	0.9997		1565.99	1
	1567.92	0.99939		1567.92	0.99994
	1569.85	0.99923		1569.85	0.99935
	1571.78	0.99873		1571.78	0.99877
	1573.71	0.99788		1573.71	0.99838
	1575.64	0.99696		1575.64	0.99752
	1577.57	0.99606		1577.57	0.99619
	1579.49	0.99512		1579.49	0.99511
	1581.42	0.99388		1581.42	0.99431
	1583.35	0.99267		1583.35	0.99341
	1585.28	0.99189		1585.28	0.99231
	1587.21	0.99109		1587.21	0.99097
	1589.14	0.98985		1589.14	0.98936
	1591.07	0.98826		1591.07	0.98749
	1592.99	0.9865		1592.99	0.98544
	1594.92	0.98478		1594.92	0.98339
	1596.85	0.9833		1596.85	0.98169
	1598.78	0.9821		1598.78	0.98065
	1600.71	0.98107		1600.71	0.98028
	1602.64	0.98005		1602.64	0.98025
	1604.57	0.97887		1604.57	0.9801
	1606.49	0.97741		1606.49	0.9795
	1608.42	0.9758		1608.42	0.97838
	1610.35	0.97438		1610.35	0.97702
	1612.28	0.97291		1612.28	0.97587
	1614.21	0.97105		1614.21	0.97491
	1616.14	0.96911		1616.14	0.97363
	1618.07	0.96741		1618.07	0.97219
	1619.99	0.96594		1619.99	0.97121
	1621.92	0.96473		1621.92	0.97043
	1623.85	0.96388		1623.85	0.96944
	1625.78	0.96331		1625.78	0.96852
	1627.71	0.96278		1627.71	0.96791
	1629.64	0.96243		1629.64	0.96779
	1631.57	0.96238		1631.57	0.96828
	1633.49	0.96248		1633.49	0.96893
	1635.42	0.96265		1635.42	0.96902
	1637.35	0.96294		1637.35	0.96868
	1639.28	0.96346		1639.28	0.96867
	1641.21	0.96423		1641.21	0.96924
	1643.14	0.965		1643.14	0.97027
	1645.07	0.96608		1645.07	0.97146
	1646.99	0.96782		1646.99	0.97265
	1648.92	0.96957		1648.92	0.97418
	1650.85	0.97075		1650.85	0.97583
	1652.78	0.97159		1652.78	0.97664
	1654.71	0.97272		1654.71	0.97665
	1656.64	0.97427		1656.64	0.97707
	1658.57	0.97558		1658.57	0.97808
	1660.49	0.97677		1660.49	0.97918
	1662.42	0.97855		1662.42	0.98016
	1664.35	0.98016		1664.35	0.98115
	1666.28	0.9809		1666.28	0.98229
	1668.21	0.98135		1668.21	0.98325
	1670.14	0.98208		1670.14	0.98383
	1672.07	0.98296		1672.07	0.9842
	1673.99	0.98357		1673.99	0.98441
	1675.92	0.9839		1675.92	0.98449
	1677.85	0.98462		1677.85	0.98487
	1679.78	0.9855		1679.78	0.98572
	1681.71	0.98594		1681.71	0.98668
	1683.64	0.9863		1683.64	0.9871
	1685.57	0.98674		1685.57	0.98695
	1687.49	0.98697		1687.49	0.98688
	1689.42	0.98719		1689.42	0.98703
	1691.35	0.98739		1691.35	0.98738
	1693.28	0.98788		1693.28	0.98789
	1695.21	0.98843		1695.21	0.98833
	1697.14	0.98833		1697.14	0.98862
	1699.07	0.98799		1699.07	0.98859
	1700.99	0.98773		1700.99	0.98817
	1702.92	0.98766		1702.92	0.98792
	1704.85	0.98795		1704.85	0.98782
	1706.78	0.98827		1706.78	0.98751
	1708.71	0.98867		1708.71	0.98723
	1710.64	0.9892		1710.64	0.98727
	1712.57	0.98945		1712.57	0.98763
	1714.49	0.98947		1714.49	0.98807
	1716.42	0.98951		1716.42	0.9882
	1718.35	0.98972		1718.35	0.98804
	1720.28	0.99002		1720.28	0.98805
	1722.21	0.99032		1722.21	0.98826
	1724.14	0.99053		1724.14	0.98842
	1726.07	0.99084		1726.07	0.98857
	1727.99	0.99146		1727.99	0.98888
	1729.92	0.99185		1729.92	0.98938
	1731.85	0.99189		1731.85	0.98983
	1733.78	0.992		1733.78	0.98992
	1735.71	0.99215		1735.71	0.98999
	1737.64	0.99223		1737.64	0.99035
	1739.57	0.9923		1739.57	0.99051
	1741.49	0.99262		1741.49	0.99038
	1743.42	0.99336		1743.42	0.9904
	1745.35	0.99395		1745.35	0.9908
	1747.28	0.99407		1747.28	0.99136
	1749.21	0.99407		1749.21	0.99176
	1751.14	0.99418		1751.14	0.99206
	1753.07	0.99438		1753.07	0.99256
	1754.99	0.9948		1754.99	0.99312
	1756.92	0.99539		1756.92	0.9935
	1758.85	0.99586		1758.85	0.99383
	1760.78	0.9961		1760.78	0.99412
	1762.71	0.99605		1762.71	0.99441
	1764.64	0.99598		1764.64	0.99486
	1766.57	0.99626		1766.57	0.99542
	1768.49	0.99662		1768.49	0.99595
	1770.42	0.99688		1770.42	0.99627
	1772.35	0.99697		1772.35	0.99611
	1774.28	0.99686		1774.28	0.99575
	1776.21	0.99673		1776.21	0.99571
	1778.14	0.99678		1778.14	0.99596
	1780.06	0.99712		1780.06	0.99624
	1781.99	0.99759		1781.99	0.99644
	1783.92	0.99784		1783.92	0.99655
	1785.85	0.99792		1785.85	0.99662
	1787.78	0.9979		1787.78	0.99678
	1789.71	0.99779		1789.71	0.99693
	1791.64	0.9977		1791.64	0.99687
	1793.56	0.9978		1793.56	0.99678
	1795.49	0.998		1795.49	0.99699
	1797.42	0.99805		1797.42	0.99737
	1799.35	0.99801		1799.35	0.99753
	1801.28	0.99812		1801.28	0.99737
	1803.21	0.99833		1803.21	0.99722
	1805.14	0.99849		1805.14	0.99726
	1807.06	0.9986		1807.06	0.9974
	1808.99	0.99869		1808.99	0.99752
	1810.92	0.99876		1810.92	0.99764
	1812.85	0.99879		1812.85	0.99784
	1814.78	0.99882		1814.78	0.99808
	1816.71	0.99892		1816.71	0.99821
	1818.64	0.99912		1818.64	0.99822
	1820.56	0.99924		1820.56	0.99821
	1822.49	0.99918		1822.49	0.9982
	1824.42	0.99911		1824.42	0.99826
	1826.35	0.99907		1826.35	0.99852
	1828.28	0.99905		1828.28	0.99884
	1830.21	0.99912		1830.21	0.9989
	1832.14	0.99924		1832.14	0.99887
	1834.06	0.99931		1834.06	0.99892
	1835.99	0.99927		1835.99	0.9989
	1837.92	0.99939		1837.92	0.99884
	1839.85	0.99961		1839.85	0.99893
	1841.78	0.99959		1841.78	0.99911
	1843.71	0.99945		1843.71	0.99913
	1845.64	0.99935		1845.64	0.99907
	1847.56	0.99931		1847.56	0.99916
	1849.49	0.9993		1849.49	0.99932
	1851.42	0.99942		1851.42	0.99938
	1853.35	0.99976		1853.35	0.99933
	1855.28	1		1855.28	0.99923
	1857.21	0.99999		1857.21	0.99914
	1859.14	0.99987		1859.14	0.99913
	1861.06	0.99976		1861.06	0.99926
	1862.99	0.99977		1862.99	0.99956
	1864.92	0.99978		1864.92	0.9999
	1866.85	0.99971		1866.85	1
	1868.78	0.99962		1868.78	0.99974
	1870.71	0.99955		1870.71	0.99944
	1872.64	0.99953		1872.64	0.99936
	1874.56	0.99959		1874.56	0.99939
	1876.49	0.99977		1876.49	0.99947
	1878.42	1.00002		1878.42	0.99962
	1880.35	1.00009		1880.35	0.99981
	1882.28	1.00002		1882.28	0.99993
	1884.21	0.99995		1884.21	0.99998
	1886.14	0.99987		1886.14	0.99996
	1888.06	0.99983		1888.06	0.99977
	1889.99	0.99985		1889.99	0.99948
	1891.92	0.99987		1891.92	0.99938
	1893.85	0.99983		1893.85	0.99948
	1895.78	0.99975		1895.78	0.99963
	1897.71	0.99974		1897.71	0.99978
	1899.64	0.99983		1899.64	0.99988
	1901.56	0.99991		1901.56	0.99987
	1903.49	0.99999		1903.49	0.99976
	1905.42	1.00001		1905.42	0.99962
	1907.35	0.99992		1907.35	0.9995
	1909.28	0.99978		1909.28	0.99942
	1911.21	0.99976		1911.21	0.9995
	1913.14	0.99982		1913.14	0.99974
	1915.06	0.99984		1915.06	0.99998
	1916.99	0.99982		1916.99	0.99995
	1918.92	0.99976		1918.92	0.99973
	1920.85	0.99965		1920.85	0.99956
	1922.78	0.99957		1922.78	0.99941
	1924.71	0.9996		1924.71	0.99938
	1926.64	0.99978		1926.64	0.99953
	1928.56	0.99997		1928.56	0.99974
	1930.49	1.00003		1930.49	0.9999
	1932.42	1.00002		1932.42	0.99997
	1934.35	0.99996		1934.35	0.99992
	1936.28	0.99993		1936.28	0.9998
	1938.21	0.99995		1938.21	0.99974
	1940.14	0.99996		1940.14	0.99973
	1942.06	0.99995		1942.06	0.99972
	1943.99	0.99993		1943.99	0.99982
	1945.92	0.99991		1945.92	1.00001
	1947.85	0.99989		1947.85	1.00009
	1949.78	0.9999		1949.78	1.00001
	1951.71	0.99996		1951.71	0.99987
	1953.64	1		1953.64	0.99974
	1955.56	1		1955.56	0.99967
	1957.49	0.99999		1957.49	0.9997
	1959.42	0.99997		1959.42	0.99981
	1961.35	0.99995		1961.35	0.99995
	1963.28	0.9999		1963.28	1.00004
	1965.21	0.99984		1965.21	0.99999
	1967.14	0.99981		1967.14	0.99982
	1969.06	0.99982		1969.06	0.99966
	1970.99	0.99986		1970.99	0.9996
	1972.92	0.99991		1972.92	0.99962
	1974.85	0.99994		1974.85	0.99972
	1976.78	0.99994		1976.78	0.99986
	1978.71	0.99991		1978.71	0.99997
	1980.64	0.99988		1980.64	1
	1982.56	0.99989		1982.56	0.99994
	1984.49	0.99992		1984.49	0.99984
	1986.42	0.99994		1986.42	0.99977
	1988.35	0.9999		1988.35	0.99979
	1990.28	0.9998		1990.28	0.99982
	1992.21	0.99973		1992.21	0.99986
	1994.14	0.99973		1994.14	0.99994
	1996.06	0.9998		1996.06	1.00002
	1997.99	0.99987		1997.99	1
	1999.92	0.99989		1999.92	0.99993
	2001.85	0.99985		2001.85	0.99986
	2003.78	0.99975		2003.78	0.99978
	2005.71	0.99968		2005.71	0.99976
	2007.64	0.99972		2007.64	0.99981
	2009.56	0.99981		2009.56	0.99989
	2011.49	0.99987		2011.49	0.99996
	2013.42	0.99984		2013.42	1
	2015.35	0.99972		2015.35	0.99995
	2017.28	0.99959		2017.28	0.99983
	2019.21	0.99951		2019.21	0.99976
	2021.14	0.99953		2021.14	0.99972
	2023.06	0.99959		2023.06	0.9997
	2024.99	0.99963		2024.99	0.99972
	2026.92	0.99962		2026.92	0.99979
	2028.85	0.99955		2028.85	0.99987
	2030.78	0.9995		2030.78	0.99993
	2032.71	0.99949		2032.71	0.99993
	2034.64	0.99953		2034.64	0.99987
	2036.56	0.99955		2036.56	0.99978
	2038.49	0.99954		2038.49	0.9997
	2040.42	0.9995		2040.42	0.99964
	2042.35	0.99946		2042.35	0.99967
	2044.28	0.99946		2044.28	0.99978
	2046.21	0.99949		2046.21	0.9999
	2048.14	0.99952		2048.14	0.99997
	2050.06	0.99952		2050.06	0.99995
	2051.99	0.9995		2051.99	0.99985
	2053.92	0.99948		2053.92	0.99972
	2055.85	0.99946		2055.85	0.99963
	2057.78	0.99944		2057.78	0.99963
	2059.71	0.99942		2059.71	0.99973
	2061.64	0.99937		2061.64	0.99985
	2063.56	0.99933		2063.56	0.9999
	2065.49	0.99933		2065.49	0.99989
	2067.42	0.99939		2067.42	0.99986
	2069.35	0.99945		2069.35	0.9998
	2071.28	0.99948		2071.28	0.99973
	2073.21	0.99947		2073.21	0.9997
	2075.14	0.99945		2075.14	0.99972
	2077.06	0.99944		2077.06	0.9998
	2078.99	0.99949		2078.99	0.99989
	2080.92	0.99957		2080.92	0.99996
	2082.85	0.99962		2082.85	1
	2084.78	0.9996		2084.78	0.99998
	2086.71	0.99952		2086.71	0.99993
	2088.64	0.99947		2088.64	0.99987
	2090.56	0.99948		2090.56	0.99987
	2092.49	0.99956		2092.49	0.99989
	2094.42	0.99965		2094.42	0.99993
	2096.35	0.99967		2096.35	0.99995
	2098.28	0.99962		2098.28	0.99998
	2100.21	0.99956		2100.21	0.99998
	2102.14	0.99955		2102.14	0.99994
	2104.06	0.99961		2104.06	0.99989
	2105.99	0.99972		2105.99	0.99985
	2107.92	0.99979		2107.92	0.99985
	2109.85	0.99978		2109.85	0.99989
	2111.78	0.99969		2111.78	0.99994
	2113.71	0.99961		2113.71	0.99993
	2115.64	0.99961		2115.64	0.99987
	2117.56	0.99969		2117.56	0.99981
	2119.49	0.99977		2119.49	0.99976
	2121.42	0.9998		2121.42	0.99977
	2123.35	0.99977		2123.35	0.99982
	2125.28	0.99972		2125.28	0.99987
	2127.21	0.9997		2127.21	0.99992
	2129.14	0.99973		2129.14	0.99996
	2131.06	0.9998		2131.06	0.99994
	2132.99	0.99985		2132.99	0.99986
	2134.92	0.99985		2134.92	0.99982
	2136.85	0.99981		2136.85	0.99984
	2138.78	0.9998		2138.78	0.99989
	2140.71	0.99983		2140.71	0.99993
	2142.64	0.99988		2142.64	0.99995
	2144.56	0.9999		2144.56	0.99993
	2146.49	0.99989		2146.49	0.99987
	2148.42	0.99983		2148.42	0.99979
	2150.35	0.99979		2150.35	0.99973
	2152.28	0.9998		2152.28	0.99969
	2154.21	0.99986		2154.21	0.99971
	2156.14	0.9999		2156.14	0.99978
	2158.06	0.9999		2158.06	0.99987
	2159.99	0.99987		2159.99	0.99994
	2161.92	0.99983		2161.92	0.99994
	2163.85	0.99983		2163.85	0.99987
	2165.78	0.99985		2165.78	0.99977
	2167.71	0.99988		2167.71	0.99966
	2169.64	0.9999		2169.64	0.9996
	2171.56	0.99989		2171.56	0.99966
	2173.49	0.99988		2173.49	0.99981
	2175.42	0.9999		2175.42	0.99995
	2177.35	0.99996		2177.35	1
	2179.28	1		2179.28	0.99998
	2181.21	1		2181.21	0.99986
	2183.13	0.99995		2183.13	0.99968
	2185.06	0.9999		2185.06	0.99955
	2186.99	0.99986		2186.99	0.99953
	2188.92	0.99988		2188.92	0.99962
	2190.85	0.99994		2190.85	0.99978
	2192.78	0.99998		2192.78	0.99992
	2194.71	0.99999		2194.71	0.99998
	2196.63	0.99996		2196.63	0.99992
	2198.56	0.99992		2198.56	0.99978
	2200.49	0.99991		2200.49	0.99966
	2202.42	0.99993		2202.42	0.99959
	2204.35	0.99997		2204.35	0.9996
	2206.28	0.99999		2206.28	0.9997
	2208.21	0.99998		2208.21	0.99986
	2210.13	0.99995		2210.13	0.99999
	2212.06	0.99992		2212.06	1
	2213.99	0.99992		2213.99	0.9999
	2215.92	0.99993		2215.92	0.99975
	2217.85	0.99996		2217.85	0.99961
	2219.78	0.99997		2219.78	0.99954
	2221.71	0.99997		2221.71	0.99959
	2223.63	0.99995		2223.63	0.99972
	2225.56	0.99993		2225.56	0.99988
	2227.49	0.99994		2227.49	0.99999
	2229.42	0.99995		2229.42	1
	2231.35	0.99996		2231.35	0.99989
	2233.28	0.99998		2233.28	0.99971
	2235.21	0.99999		2235.21	0.99955
	2237.13	0.99999		2237.13	0.99952
	2239.06	0.99997		2239.06	0.99961
	2240.99	0.99995		2240.99	0.99973
	2242.92	0.99993		2242.92	0.99985
	2244.85	0.99992		2244.85	0.99993
	2246.78	0.99991		2246.78	0.99992
	2248.71	0.99991		2248.71	0.99982
	2250.63	0.99992		2250.63	0.9997
	2252.56	0.99992		2252.56	0.99962
	2254.49	0.99991		2254.49	0.99963
	2256.42	0.99988		2256.42	0.99971
	2258.35	0.99986		2258.35	0.99981
	2260.28	0.99987		2260.28	0.9999
	2262.21	0.99989		2262.21	0.99995
	2264.13	0.99994		2264.13	0.99993
	2266.06	0.99998		2266.06	0.99984
	2267.99	0.99999		2267.99	0.99975
	2269.92	0.99997		2269.92	0.99969
	2271.85	0.99992		2271.85	0.99968
	2273.78	0.99987		2273.78	0.99973
	2275.71	0.99986		2275.71	0.99982
	2277.63	0.99988		2277.63	0.99986
	2279.56	0.99992		2279.56	0.99981
	2281.49	0.99997		2281.49	0.9997
	2283.42	1		2283.42	0.99962
	2285.35	1		2285.35	0.99962
	2287.28	1		2287.28	0.99964
	2289.21	0.99999		2289.21	0.99962
	2291.13	1		2291.13	0.99959
	2293.06	1		2293.06	0.99957
	2294.99	1		2294.99	0.99954
	2296.92	1		2296.92	0.99945
	2298.85	1		2298.85	0.9993
	2300.78	1		2300.78	0.99914
	2302.71	1		2302.71	0.99902
	2304.63	0.99999		2304.63	0.99897
	2306.56	0.99999		2306.56	0.99893
	2308.49	0.99999		2308.49	0.99884
	2310.42	0.99999		2310.42	0.99871
	2312.35	0.99998		2312.35	0.99861
	2314.28	0.99998		2314.28	0.99857
	2316.21	0.99998		2316.21	0.99855
	2318.13	0.99998		2318.13	0.99853
	2320.06	0.99998		2320.06	0.99857
	2321.99	0.99998		2321.99	0.99872
	2323.92	0.99998		2323.92	0.99895
	2325.85	0.99998		2325.85	0.99915
	2327.78	0.99999		2327.78	0.99929
	2329.71	0.99999		2329.71	0.9994
	2331.63	0.99999		2331.63	0.99955
	2333.56	0.99999		2333.56	0.99976
	2335.49	0.99999		2335.49	0.99992
	2337.42	1		2337.42	0.99998
	2339.35	1		2339.35	0.99994
	2341.28	1		2341.28	0.99974
	2343.21	1		2343.21	0.99933
	2345.13	1.00001		2345.13	0.99886
	2347.06	1.00001		2347.06	0.99872
	2348.99	1.00001		2348.99	0.99904
	2350.92	1.00001		2350.92	0.99952
	2352.85	1.00002		2352.85	0.99986
	2354.78	1.00002		2354.78	1
	2356.71	1.00002		2356.71	1
	2358.63	1.00002		2358.63	0.99991
	2360.56	1.00002		2360.56	0.99979
	2362.49	1.00002		2362.49	0.99965
	2364.42	1.00002		2364.42	0.99943
	2366.35	1.00001		2366.35	0.99911
	2368.28	1.00001		2368.28	0.99874
	2370.21	1.00001		2370.21	0.99838
	2372.13	1.00001		2372.13	0.99809
	2374.06	1		2374.06	0.99791
	2375.99	1		2375.99	0.99792
	2377.92	0.99999		2377.92	0.9981
	2379.85	0.99999		2379.85	0.99839
	2381.78	0.99998		2381.78	0.9987
	2383.71	0.99998		2383.71	0.99898
	2385.63	0.99997		2385.63	0.99925
	2387.56	0.99996		2387.56	0.99949
	2389.49	0.99996		2389.49	0.99965
	2391.42	0.99995		2391.42	0.99973
	2393.35	0.99994		2393.35	0.99974
	2395.28	0.99993		2395.28	0.99972
	2397.21	0.99992		2397.21	0.99968
	2399.13	0.99991		2399.13	0.99966
	2401.06	0.9999		2401.06	0.99964
	2402.99	0.99989		2402.99	0.99963
	2404.92	0.99988		2404.92	0.99963
	2406.85	0.99987		2406.85	0.99967
	2408.78	0.99986		2408.78	0.99974
	2410.71	0.99985		2410.71	0.99981
	2412.63	0.99984		2412.63	0.99982
	2414.56	0.99982		2414.56	0.99982
	2416.49	0.99981		2416.49	0.99982
	2418.42	0.99977		2418.42	0.99979
	2420.35	0.99975		2420.35	0.99978
	2422.28	0.99979		2422.28	0.99981
	2424.21	0.9999		2424.21	0.99985
	2426.13	1.00002		2426.13	0.99991
	2428.06	1.00008		2428.06	0.99996
	2429.99	1.00006		2429.99	0.99994
	2431.92	0.99996		2431.92	0.99987
	2433.85	0.99985		2433.85	0.99981
	2435.78	0.99981		2435.78	0.99978
	2437.71	0.99988		2437.71	0.9998
	2439.63	0.99997		2439.63	0.99988
	2441.56	1		2441.56	0.99997
	2443.49	0.99994		2443.49	1
	2445.42	0.99982		2445.42	0.99998
	2447.35	0.99975		2447.35	0.99992
	2449.28	0.99978		2449.28	0.99988
	2451.21	0.99989		2451.21	0.99987
	2453.13	0.99996		2453.13	0.99988
	2455.06	0.99993		2455.06	0.99989
	2456.99	0.99984		2456.99	0.99992
	2458.92	0.99976		2458.92	0.99995
	2460.85	0.99978		2460.85	0.99996
	2462.78	0.99987		2462.78	0.99994
	2464.71	0.99997		2464.71	0.99991
	2466.63	0.99999		2466.63	0.99987
	2468.56	0.99992		2468.56	0.9999
	2470.49	0.99981		2470.49	0.99998
	2472.42	0.99978		2472.42	1.00002
	2474.35	0.99983		2474.35	1.00001
	2476.28	0.9999		2476.28	0.99997
	2478.21	0.99993		2478.21	0.99993
	2480.13	0.9999		2480.13	0.9999
	2482.06	0.99985		2482.06	0.99988
	2483.99	0.99984		2483.99	0.9999
	2485.92	0.9999		2485.92	0.99993
	2487.85	0.99998		2487.85	0.99996
	2489.78	1		2489.78	0.99997
	2491.71	0.99995		2491.71	0.99998
	2493.63	0.99985		2493.63	0.99999
	2495.56	0.9998		2495.56	0.99998
	2497.49	0.99986		2497.49	0.99994
	2499.42	0.99997		2499.42	0.99989
	2501.35	1.00003		2501.35	0.99988
	2503.28	0.99998		2503.28	0.99994
	2505.21	0.99985		2505.21	1.00001
	2507.13	0.99977		2507.13	1.00002
	2509.06	0.9998		2509.06	1.00002
	2510.99	0.99992		2510.99	1.00003
	2512.92	1.00004		2512.92	1.00004
	2514.85	1.00005		2514.85	1.00004
	2516.78	0.99994		2516.78	1.00002
	2518.71	0.99979		2518.71	1.00003
	2520.63	0.99973		2520.63	1.00005
	2522.56	0.99981		2522.56	1.00002
	2524.49	0.99996		2524.49	0.99997
	2526.42	1.00006		2526.42	0.99998
	2528.35	1.00001		2528.35	1.00001
	2530.28	0.99988		2530.28	1.00002
	2532.21	0.99978		2532.21	1.00003
	2534.13	0.9998		2534.13	1.00005
	2536.06	0.99991		2536.06	1.00003
	2537.99	1.00002		2537.99	1.00003
	2539.92	1.00003		2539.92	1.00004
	2541.85	0.99993		2541.85	1.00003
	2543.78	0.99981		2543.78	0.99999
	2545.71	0.99975		2545.71	0.99993
	2547.63	0.99981		2547.63	0.9999
	2549.56	0.99992		2549.56	0.99993
	2551.49	0.99998		2551.49	0.99998
	2553.42	0.99995		2553.42	1
	2555.35	0.99985		2555.35	0.99997
	2557.28	0.99977		2557.28	0.99993
	2559.21	0.99977		2559.21	0.99992
	2561.13	0.99983		2561.13	0.99993
	2563.06	0.9999		2563.06	0.99993
	2564.99	0.99993		2564.99	0.99995
	2566.92	0.9999		2566.92	0.99997
	2568.85	0.99986		2568.85	0.99999
	2570.78	0.99984		2570.78	0.99999
	2572.7	0.99985		2572.7	0.99998
	2574.63	0.99986		2574.63	0.99996
	2576.56	0.99983		2576.56	0.99994
	2578.49	0.99977		2578.49	0.9999
	2580.42	0.99973		2580.42	0.99989
	2582.35	0.99974		2582.35	0.99993
	2584.28	0.9998		2584.28	0.99997
	2586.2	0.99986		2586.2	0.99997
	2588.13	0.99986		2588.13	0.99995
	2590.06	0.99981		2590.06	0.9999
	2591.99	0.99979		2591.99	0.99984
	2593.92	0.99983		2593.92	0.99983
	2595.85	0.9999		2595.85	0.99989
	2597.78	0.99997		2597.78	0.99994
	2599.7	0.99997		2599.7	0.99996
	2601.63	0.99989		2601.63	0.99992
	2603.56	0.99978		2603.56	0.99986
	2605.49	0.99972		2605.49	0.99985
	2607.42	0.99976		2607.42	0.99983
	2609.35	0.99986		2609.35	0.99977
	2611.28	0.99993		2611.28	0.99975
	2613.2	0.99992		2613.2	0.99981
	2615.13	0.99983		2615.13	0.99994
	2617.06	0.99974		2617.06	1
	2618.99	0.99974		2618.99	0.99996
	2620.92	0.99982		2620.92	0.99988
	2622.85	0.99991		2622.85	0.99983
	2624.78	0.99995		2624.78	0.99979
	2626.7	0.99991		2626.7	0.99979
	2628.63	0.99984		2628.63	0.99983
	2630.56	0.99979		2630.56	0.99991
	2632.49	0.99981		2632.49	0.99998
	2634.42	0.9999		2634.42	1.00003
	2636.35	1		2636.35	1.00001
	2638.28	1.00001		2638.28	0.99994
	2640.2	0.99992		2640.2	0.99984
	2642.13	0.99979		2642.13	0.99973
	2644.06	0.99971		2644.06	0.99969
	2645.99	0.99971		2645.99	0.99977
	2647.92	0.99979		2647.92	0.99992
	2649.85	0.99988		2649.85	1.00002
	2651.78	0.99993		2651.78	0.99998
	2653.7	0.9999		2653.7	0.99984
	2655.63	0.99983		2655.63	0.99969
	2657.56	0.99978		2657.56	0.99965
	2659.49	0.99979		2659.49	0.99972
	2661.42	0.99985		2661.42	0.99984
	2663.35	0.99991		2663.35	0.99995
	2665.28	0.99995		2665.28	1
	2667.2	0.99994		2667.2	0.99998
	2669.13	0.9999		2669.13	0.99993
	2671.06	0.99987		2671.06	0.99988
	2672.99	0.99987		2672.99	0.99982
	2674.92	0.99989		2674.92	0.9998
	2676.85	0.99993		2676.85	0.99986
	2678.78	0.99996		2678.78	0.99997
	2680.7	0.99996		2680.7	1.00005
	2682.63	0.99996		2682.63	1.00011
	2684.56	0.99997		2684.56	1.00012
	2686.49	1		2686.49	1.00005
	2688.42	1.00004		2688.42	0.99991
	2690.35	1.00007		2690.35	0.99978
	2692.28	1.00007		2692.28	0.99975
	2694.2	1.00007		2694.2	0.99984
	2696.13	1.00005		2696.13	0.99997
	2698.06	1.00004		2698.06	1.00008
	2699.99	1.00004		2699.99	1.00014
	2701.92	1.00006		2701.92	1.00007
	2703.85	1.0001		2703.85	0.99994
	2705.78	1.00011		2705.78	0.99983
	2707.7	1.00009		2707.7	0.99977
	2709.63	1.00004		2709.63	0.99976
	2711.56	0.99998		2711.56	0.99981
	2713.49	0.99995		2713.49	0.99987
	2715.42	0.99994		2715.42	0.99994
	2717.35	0.99997		2717.35	1
	2719.28	1		2719.28	1
	2721.2	1.00001		2721.2	0.99994
	2723.13	0.99997		2723.13	0.99991
	2725.06	0.9999		2725.06	0.99992
	2726.99	0.99984		2726.99	0.9999
	2728.92	0.99983		2728.92	0.99987
	2730.85	0.99987		2730.85	0.99994
	2732.78	0.99994		2732.78	1.00005
	2734.7	1.00001		2734.7	1.00011
	2736.63	1.00006		2736.63	1.00011
	2738.56	1.00007		2738.56	1.00003
	2740.49	1.00003		2740.49	0.99993
	2742.42	1		2742.42	0.99988
	2744.35	0.99999		2744.35	0.99991
	2746.28	1.00001		2746.28	0.99999
	2748.2	1.00003		2748.2	1.00007
	2750.13	1.00002		2750.13	1.00008
	2752.06	1		2752.06	1.00004
	2753.99	0.99996		2753.99	0.99998
	2755.92	0.99993		2755.92	0.99994
	2757.85	0.99992		2757.85	0.9999
	2759.78	0.99996		2759.78	0.99986
	2761.7	1.00002		2761.7	0.99988
	2763.63	1.00005		2763.63	0.99996
	2765.56	1.00003		2765.56	1.00001
	2767.49	0.99998		2767.49	1
	2769.42	0.99994		2769.42	0.99998
	2771.35	0.99992		2771.35	1
	2773.28	0.99992		2773.28	1.00001
	2775.2	0.99995		2775.2	0.99997
	2777.13	0.99997		2777.13	0.99991
	2779.06	0.99998		2779.06	0.9999
	2780.99	1		2780.99	0.99995
	2782.92	1.00001		2782.92	0.99997
	2784.85	1		2784.85	0.99996
	2786.78	1		2786.78	1.00001
	2788.7	1.00001		2788.7	1.00007
	2790.63	1.00003		2790.63	1.00006
	2792.56	1.00005		2792.56	1.00001
	2794.49	1.00008		2794.49	1.00005
	2796.42	1.0001		2796.42	1.00015
	2798.35	1.0001		2798.35	1.00016
	2800.28	1.00009		2800.28	1.00007
	2802.2	1.00008		2802.2	0.99996
	2804.13	1.00008		2804.13	0.99986
	2806.06	1.0001		2806.06	0.9998
	2807.99	1.00011		2807.99	0.99986
	2809.92	1.0001		2809.92	0.99993
	2811.85	1.00007		2811.85	0.99993
	2813.78	1.00006		2813.78	0.99992
	2815.7	1.00005		2815.7	0.99991
	2817.63	1.00006		2817.63	0.99985
	2819.56	1.00008		2819.56	0.99974
	2821.49	1.00007		2821.49	0.99962
	2823.42	1.00003		2823.42	0.99952
	2825.35	0.99994		2825.35	0.99947
	2827.28	0.99983		2827.28	0.99945
	2829.2	0.99973		2829.2	0.99941
	2831.13	0.99962		2831.13	0.99928
	2833.06	0.99948		2833.06	0.99907
	2834.99	0.99927		2834.99	0.99882
	2836.92	0.99902		2836.92	0.99851
	2838.85	0.99871		2838.85	0.99804
	2840.78	0.99825		2840.78	0.99737
	2842.7	0.9976		2842.7	0.99648
	2844.63	0.99676		2844.63	0.99528
	2846.56	0.99584		2846.56	0.99367
	2848.49	0.99499		2848.49	0.9919
	2850.42	0.9944		2850.42	0.99069
	2852.35	0.9942		2852.35	0.9904
	2854.28	0.99443		2854.28	0.99081
	2856.2	0.99492		2856.2	0.99158
	2858.13	0.99546		2858.13	0.9925
	2860.06	0.99592		2860.06	0.99334
	2861.99	0.99624		2861.99	0.99401
	2863.92	0.99641		2863.92	0.99453
	2865.85	0.99645		2865.85	0.99485
	2867.78	0.9964		2867.78	0.99497
	2869.7	0.99631		2869.7	0.99505
	2871.63	0.99624		2871.63	0.99519
	2873.56	0.99619		2873.56	0.99527
	2875.49	0.99615		2875.49	0.99527
	2877.42	0.99613		2877.42	0.99531
	2879.35	0.99611		2879.35	0.99538
	2881.28	0.9961		2881.28	0.99539
	2883.2	0.99604		2883.2	0.99529
	2885.13	0.99596		2885.13	0.9951
	2887.06	0.99585		2887.06	0.9948
	2888.99	0.99568		2888.99	0.99447
	2890.92	0.99544		2890.92	0.99423
	2892.85	0.99515		2892.85	0.99406
	2894.78	0.99485		2894.78	0.99384
	2896.7	0.99457		2896.7	0.99345
	2898.63	0.99432		2898.63	0.99296
	2900.56	0.99411		2900.56	0.9925
	2902.49	0.99394		2902.49	0.99206
	2904.42	0.99376		2904.42	0.99156
	2906.35	0.99346		2906.35	0.99098
	2908.28	0.99294		2908.28	0.99032
	2910.2	0.99217		2910.2	0.98947
	2912.13	0.99119		2912.13	0.98822
	2914.06	0.99016		2914.06	0.98648
	2915.99	0.9893		2915.99	0.98457
	2917.92	0.98873		2917.92	0.98309
	2919.85	0.98851		2919.85	0.9823
	2921.78	0.98857		2921.78	0.98203
	2923.7	0.98881		2923.7	0.9821
	2925.63	0.98918		2925.63	0.98254
	2927.56	0.98966		2927.56	0.9834
	2929.49	0.99023		2929.49	0.98449
	2931.42	0.99086		2931.42	0.98559
	2933.35	0.99152		2933.35	0.9867
	2935.28	0.99219		2935.28	0.98776
	2937.2	0.99282		2937.2	0.98877
	2939.13	0.99338		2939.13	0.98983
	2941.06	0.99389		2941.06	0.99098
	2942.99	0.99438		2942.99	0.99206
	2944.92	0.99482		2944.92	0.99291
	2946.85	0.99516		2946.85	0.99352
	2948.78	0.99543		2948.78	0.99392
	2950.7	0.99565		2950.7	0.99412
	2952.63	0.99582		2952.63	0.99411
	2954.56	0.99589		2954.56	0.99397
	2956.49	0.99588		2956.49	0.99385
	2958.42	0.99582		2958.42	0.99386
	2960.35	0.99575		2960.35	0.99404
	2962.28	0.99565		2962.28	0.99431
	2964.2	0.99553		2964.2	0.99455
	2966.13	0.9954		2966.13	0.9947
	2968.06	0.99522		2968.06	0.99482
	2969.99	0.99499		2969.99	0.99498
	2971.92	0.99474		2971.92	0.99523
	2973.85	0.99452		2973.85	0.99544
	2975.77	0.99443		2975.77	0.99564
	2977.7	0.99453		2977.7	0.99597
	2979.63	0.99486		2979.63	0.99643
	2981.56	0.99538		2981.56	0.99686
	2983.49	0.99603		2983.49	0.99725
	2985.42	0.99671		2985.42	0.99766
	2987.35	0.99737		2987.35	0.99809
	2989.27	0.99796		2989.27	0.99854
	2991.2	0.99843		2991.2	0.99894
	2993.13	0.99877		2993.13	0.99916
	2995.06	0.99902		2995.06	0.99929
	2996.99	0.99925		2996.99	0.99943
	2998.92	0.99948		2998.92	0.9995
	3000.85	0.9997		3000.85	0.99953
	3002.77	0.99988		3002.77	0.99956
	3004.7	1		3004.7	0.99953
	3006.63	1		3006.63	0.99951
	3008.56	0.99988		3008.56	0.99964
	3010.49	0.99974		3010.49	0.99987
	3012.42	0.99967		3012.42	1
	3014.35	0.99971		3014.35	1.00002
	3016.27	0.99981		3016.27	0.99995
	3018.2	0.9999		3018.2	0.99986
	3020.13	0.99992		3020.13	0.99976
	3022.06	0.99988		3022.06	0.99971
	3023.99	0.99981		3023.99	0.99967
	3025.92	0.99977		3025.92	0.99962
	3027.85	0.99973		3027.85	0.99967
	3029.77	0.99968		3029.77	0.99982
	3031.7	0.99958		3031.7	0.99996
	3033.63	0.99944		3033.63	1.00004
	3035.56	0.99927		3035.56	1.00001
	3037.49	0.9991		3037.49	0.99994
	3039.42	0.99899		3039.42	0.99994
	3041.35	0.99894		3041.35	0.99995
	3043.27	0.99889		3043.27	0.99986
	3045.2	0.99882		3045.2	0.99974
	3047.13	0.99873		3047.13	0.99968
	3049.06	0.99865		3049.06	0.9997
	3050.99	0.99856		3050.99	0.99966
	3052.92	0.99848		3052.92	0.99956
	3054.85	0.9984		3054.85	0.99949
	3056.77	0.99834		3056.77	0.99943
	3058.7	0.99827		3058.7	0.99932
	3060.63	0.99814		3060.63	0.99924
	3062.56	0.99795		3062.56	0.99927
	3064.49	0.99776		3064.49	0.99937
	3066.42	0.99759		3066.42	0.99937
	3068.35	0.99748		3068.35	0.99923
	3070.27	0.99739		3070.27	0.99903
	3072.2	0.99729		3072.2	0.99894
	3074.13	0.99715		3074.13	0.99903
	3076.06	0.99694		3076.06	0.99926
	3077.99	0.99668		3077.99	0.9994
	3079.92	0.99643		3079.92	0.99935
	3081.85	0.99623		3081.85	0.99922
	3083.77	0.99612		3083.77	0.99906
	3085.7	0.99605		3085.7	0.99886
	3087.63	0.99599		3087.63	0.99869
	3089.56	0.99592		3089.56	0.99855
	3091.49	0.99584		3091.49	0.99834
	3093.42	0.9957		3093.42	0.99812
	3095.35	0.99551		3095.35	0.99799
	3097.27	0.99531		3097.27	0.99794
	3099.2	0.99511		3099.2	0.99787
	3101.13	0.99488		3101.13	0.99774
	3103.06	0.9946		3103.06	0.99764
	3104.99	0.99433		3104.99	0.99761
	3106.92	0.99411		3106.92	0.99759
	3108.85	0.99388		3108.85	0.99747
	3110.77	0.9936		3110.77	0.99728
	3112.7	0.99327		3112.7	0.99724
	3114.63	0.99291		3114.63	0.99729
	3116.56	0.99255		3116.56	0.99722
	3118.49	0.99229		3118.49	0.99704
	3120.42	0.99217		3120.42	0.99677
	3122.35	0.99215		3122.35	0.99647
	3124.27	0.9921		3124.27	0.9962
	3126.2	0.99194		3126.2	0.99596
	3128.13	0.99169		3128.13	0.99573
	3130.06	0.99136		3130.06	0.99552
	3131.99	0.99101		3131.99	0.99535
	3133.92	0.99069		3133.92	0.99525
	3135.85	0.99039		3135.85	0.99521
	3137.77	0.99007		3137.77	0.99514
	3139.7	0.98972		3139.7	0.9949
	3141.63	0.9894		3141.63	0.99453
	3143.56	0.98914		3143.56	0.99423
	3145.49	0.98885		3145.49	0.99403
	3147.42	0.98848		3147.42	0.99387
	3149.35	0.98802		3149.35	0.99373
	3151.27	0.98754		3151.27	0.99356
	3153.2	0.9871		3153.2	0.9933
	3155.13	0.98675		3155.13	0.99301
	3157.06	0.98649		3157.06	0.99274
	3158.99	0.98626		3158.99	0.99244
	3160.92	0.98596		3160.92	0.99214
	3162.85	0.98555		3162.85	0.99189
	3164.77	0.98507		3164.77	0.99167
	3166.7	0.98459		3166.7	0.99138
	3168.63	0.98414		3168.63	0.99104
	3170.56	0.98372		3170.56	0.99072
	3172.49	0.98331		3172.49	0.99043
	3174.42	0.98286		3174.42	0.99015
	3176.35	0.98237		3176.35	0.98985
	3178.27	0.98186		3178.27	0.98949
	3180.2	0.98137		3180.2	0.98909
	3182.13	0.98089		3182.13	0.98874
	3184.06	0.98039		3184.06	0.98846
	3185.99	0.97988		3185.99	0.98818
	3187.92	0.97932		3187.92	0.98787
	3189.85	0.97873		3189.85	0.98753
	3191.77	0.97815		3191.77	0.98714
	3193.7	0.9776		3193.7	0.98673
	3195.63	0.97706		3195.63	0.98634
	3197.56	0.97647		3197.56	0.98589
	3199.49	0.97585		3199.49	0.98544
	3201.42	0.97522		3201.42	0.98507
	3203.35	0.97464		3203.35	0.98477
	3205.27	0.97411		3205.27	0.98445
	3207.2	0.97365		3207.2	0.9841
	3209.13	0.97319		3209.13	0.98368
	3211.06	0.97269		3211.06	0.98323
	3212.99	0.97212		3212.99	0.98287
	3214.92	0.9715		3214.92	0.98257
	3216.85	0.9709		3216.85	0.98224
	3218.77	0.97032		3218.77	0.98182
	3220.7	0.96976		3220.7	0.98132
	3222.63	0.96919		3222.63	0.98085
	3224.56	0.96861		3224.56	0.98045
	3226.49	0.96797		3226.49	0.98008
	3228.42	0.96728		3228.42	0.97976
	3230.35	0.96659		3230.35	0.97955
	3232.27	0.96595		3232.27	0.97931
	3234.2	0.96535		3234.2	0.97884
	3236.13	0.96481		3236.13	0.97822
	3238.06	0.96432		3238.06	0.97772
	3239.99	0.96382		3239.99	0.97739
	3241.92	0.96326		3241.92	0.9771
	3243.85	0.96266		3243.85	0.97681
	3245.77	0.96209		3245.77	0.97649
	3247.7	0.96157		3247.7	0.9761
	3249.63	0.96107		3249.63	0.97566
	3251.56	0.9606		3251.56	0.97529
	3253.49	0.96014		3253.49	0.97498
	3255.42	0.95968		3255.42	0.97461
	3257.35	0.95919		3257.35	0.97414
	3259.27	0.95873		3259.27	0.97367
	3261.2	0.9583		3261.2	0.97332
	3263.13	0.95786		3263.13	0.97306
	3265.06	0.95733		3265.06	0.97284
	3266.99	0.95674		3266.99	0.97268
	3268.92	0.95614		3268.92	0.97254
	3270.85	0.95556		3270.85	0.97227
	3272.77	0.95505		3272.77	0.97185
	3274.7	0.95462		3274.7	0.97136
	3276.63	0.95422		3276.63	0.97085
	3278.56	0.95381		3278.56	0.9704
	3280.49	0.95333		3280.49	0.97
	3282.42	0.95281		3282.42	0.96961
	3284.35	0.95224		3284.35	0.96922
	3286.27	0.95162		3286.27	0.96884
	3288.2	0.95096		3288.2	0.96852
	3290.13	0.95027		3290.13	0.96828
	3292.06	0.94954		3292.06	0.96792
	3293.99	0.9488		3293.99	0.96737
	3295.92	0.94811		3295.92	0.96672
	3297.85	0.94743		3297.85	0.96603
	3299.77	0.9467		3299.77	0.96542
	3301.7	0.94589		3301.7	0.96502
	3303.63	0.94503		3303.63	0.96469
	3305.56	0.94414		3305.56	0.96419
	3307.49	0.94328		3307.49	0.96347
	3309.42	0.94249		3309.42	0.96266
	3311.35	0.94176		3311.35	0.96189
	3313.27	0.94107		3313.27	0.96119
	3315.2	0.94031		3315.2	0.96048
	3317.13	0.93945		3317.13	0.95974
	3319.06	0.93846		3319.06	0.95898
	3320.99	0.93736		3320.99	0.95824
	3322.92	0.9362		3322.92	0.95753
	3324.85	0.93506		3324.85	0.95677
	3326.77	0.93397		3326.77	0.95588
	3328.7	0.93292		3328.7	0.95494
	3330.63	0.93187		3330.63	0.95407
	3332.56	0.93075		3332.56	0.95329
	3334.49	0.9295		3334.49	0.95256
	3336.42	0.92817		3336.42	0.95176
	3338.35	0.92683		3338.35	0.95078
	3340.27	0.92555		3340.27	0.94971
	3342.2	0.92432		3342.2	0.94874
	3344.13	0.92307		3344.13	0.94782
	3346.06	0.92174		3346.06	0.94691
	3347.99	0.92035		3347.99	0.94605
	3349.92	0.91897		3349.92	0.94509
	3351.85	0.91763		3351.85	0.94391
	3353.77	0.91631		3353.77	0.94265
	3355.7	0.91501		3355.7	0.94149
	3357.63	0.91371		3357.63	0.94046
	3359.56	0.91233		3359.56	0.93945
	3361.49	0.91081		3361.49	0.93845
	3363.42	0.90919		3363.42	0.93752
	3365.34	0.90757		3365.34	0.93662
	3367.27	0.90602		3367.27	0.93555
	3369.2	0.90458		3369.2	0.93426
	3371.13	0.90327		3371.13	0.93296
	3373.06	0.90212		3373.06	0.93186
	3374.99	0.90107		3374.99	0.93095
	3376.92	0.90002		3376.92	0.93007
	3378.84	0.89893		3378.84	0.92921
	3380.77	0.89783		3380.77	0.92837
	3382.7	0.89675		3382.7	0.92749
	3384.63	0.89568		3384.63	0.92658
	3386.56	0.89461		3386.56	0.9258
	3388.49	0.89359		3388.49	0.92527
	3390.42	0.89269		3390.42	0.92483
	3392.34	0.89187		3392.34	0.92424
	3394.27	0.89102		3394.27	0.92364
	3396.2	0.89016		3396.2	0.92321
	3398.13	0.88936		3398.13	0.92283
	3400.06	0.88865		3400.06	0.92219
	3401.99	0.88802		3401.99	0.9214
	3403.92	0.88748		3403.92	0.92068
	3405.84	0.88701		3405.84	0.9202
	3407.77	0.88652		3407.77	0.91987
	3409.7	0.88595		3409.7	0.91955
	3411.63	0.88539		3411.63	0.91918
	3413.56	0.88494		3413.56	0.91874
	3415.49	0.8846		3415.49	0.91829
	3417.42	0.88431		3417.42	0.9178
	3419.34	0.88403		3419.34	0.9173
	3421.27	0.88376		3421.27	0.91694
	3423.2	0.88347		3423.2	0.91684
	3425.13	0.88322		3425.13	0.9169
	3427.06	0.88301		3427.06	0.91695
	3428.99	0.88279		3428.99	0.9169
	3430.92	0.88254		3430.92	0.91682
	3432.84	0.88235		3432.84	0.91679
	3434.77	0.88231		3434.77	0.91678
	3436.7	0.88247		3436.7	0.91673
	3438.63	0.88278		3438.63	0.91676
	3440.56	0.88323		3440.56	0.91697
	3442.49	0.88375		3442.49	0.9173
	3444.42	0.88423		3444.42	0.91765
	3446.34	0.8847		3446.34	0.91794
	3448.27	0.8852		3448.27	0.9182
	3450.2	0.88575		3450.2	0.91853
	3452.13	0.88633		3452.13	0.91892
	3454.06	0.8869		3454.06	0.91939
	3455.99	0.88748		3455.99	0.91991
	3457.92	0.88809		3457.92	0.92045
	3459.84	0.88873		3459.84	0.92102
	3461.77	0.88937		3461.77	0.92158
	3463.7	0.88999		3463.7	0.92223
	3465.63	0.89061		3465.63	0.92294
	3467.56	0.89129		3467.56	0.92352
	3469.49	0.89211		3469.49	0.92391
	3471.42	0.89307		3471.42	0.9243
	3473.34	0.89411		3473.34	0.92491
	3475.27	0.89514		3475.27	0.92574
	3477.2	0.89608		3477.2	0.92666
	3479.13	0.89689		3479.13	0.92738
	3481.06	0.89766		3481.06	0.92786
	3482.99	0.89851		3482.99	0.92835
	3484.92	0.89947		3484.92	0.92893
	3486.84	0.90049		3486.84	0.9295
	3488.77	0.90147		3488.77	0.93006
	3490.7	0.90236		3490.7	0.93074
	3492.63	0.90319		3492.63	0.93158
	3494.56	0.90398		3494.56	0.93241
	3496.49	0.90481		3496.49	0.93312
	3498.42	0.90572		3498.42	0.9338
	3500.34	0.90666		3500.34	0.93447
	3502.27	0.90764		3502.27	0.93501
	3504.2	0.90863		3504.2	0.93555
	3506.13	0.90961		3506.13	0.93621
	3508.06	0.91061		3508.06	0.93693
	3509.99	0.91165		3509.99	0.93771
	3511.92	0.91273		3511.92	0.93861
	3513.84	0.91382		3513.84	0.93943
	3515.77	0.91487		3515.77	0.94011
	3517.7	0.91586		3517.7	0.94079
	3519.63	0.91681		3519.63	0.9416
	3521.56	0.91776		3521.56	0.94245
	3523.49	0.91874		3523.49	0.94321
	3525.42	0.91974		3525.42	0.94393
	3527.34	0.92078		3527.34	0.94466
	3529.27	0.92185		3529.27	0.94538
	3531.2	0.92293		3531.2	0.94619
	3533.13	0.924		3533.13	0.94706
	3535.06	0.9251		3535.06	0.94783
	3536.99	0.9262		3536.99	0.94854
	3538.92	0.92724		3538.92	0.94941
	3540.84	0.9282		3540.84	0.95044
	3542.77	0.92914		3542.77	0.95133
	3544.7	0.93015		3544.7	0.95194
	3546.63	0.93128		3546.63	0.95255
	3548.56	0.93249		3548.56	0.9534
	3550.49	0.93377		3550.49	0.95423
	3552.42	0.93505		3552.42	0.95484
	3554.34	0.9363		3554.34	0.95553
	3556.27	0.93751		3556.27	0.95646
	3558.2	0.93873		3558.2	0.95744
	3560.13	0.94		3560.13	0.95842
	3562.06	0.94122		3562.06	0.95938
	3563.99	0.94218		3563.99	0.96007
	3565.92	0.94301		3565.92	0.96036
	3567.84	0.94397		3567.84	0.96085
	3569.77	0.94516		3569.77	0.96188
	3571.7	0.94655		3571.7	0.96304
	3573.63	0.94809		3573.63	0.96406
	3575.56	0.94971		3575.56	0.96504
	3577.49	0.95121		3577.49	0.96604
	3579.42	0.95249		3579.42	0.96711
	3581.34	0.95373		3581.34	0.96835
	3583.27	0.955		3583.27	0.96956
	3585.2	0.95621		3585.2	0.97022
	3587.13	0.95745		3587.13	0.97053
	3589.06	0.95881		3589.06	0.9714
	3590.99	0.96024		3590.99	0.97281
	3592.92	0.96173		3592.92	0.97402
	3594.84	0.96334		3594.84	0.97499
	3596.77	0.96501		3596.77	0.97604
	3598.7	0.96655		3598.7	0.97709
	3600.63	0.96797		3600.63	0.97806
	3602.56	0.96942		3602.56	0.97915
	3604.49	0.97086		3604.49	0.98026
	3606.42	0.97219		3606.42	0.98107
	3608.34	0.97343		3608.34	0.98177
	3610.27	0.97457		3610.27	0.98266
	3612.2	0.97569		3612.2	0.98365
	3614.13	0.9768		3614.13	0.98472
	3616.06	0.97788		3616.06	0.98568
	3617.99	0.979		3617.99	0.9863
	3619.92	0.9802		3619.92	0.98692
	3621.84	0.98164		3621.84	0.98798
	3623.77	0.98311		3623.77	0.98926
	3625.7	0.9842		3625.7	0.99007
	3627.63	0.98503		3627.63	0.99008
	3629.56	0.98578		3629.56	0.99012
	3631.49	0.98642		3631.49	0.99087
	3633.42	0.98706		3633.42	0.99182
	3635.34	0.98788		3635.34	0.99257
	3637.27	0.98896		3637.27	0.99318
	3639.2	0.9901		3639.2	0.9937
	3641.13	0.9911		3641.13	0.99432
	3643.06	0.99209		3643.06	0.99517
	3644.99	0.99285		3644.99	0.99598
	3646.92	0.9931		3646.92	0.99626
	3648.84	0.99308		3648.84	0.99604
	3650.77	0.99313		3650.77	0.99603
	3652.7	0.99325		3652.7	0.99654
	3654.63	0.99353		3654.63	0.99699
	3656.56	0.9942		3656.56	0.99718
	3658.49	0.99509		3658.49	0.99742
	3660.42	0.99576		3660.42	0.99766
	3662.34	0.99622		3662.34	0.99788
	3664.27	0.99683		3664.27	0.99833
	3666.2	0.99742		3666.2	0.99884
	3668.13	0.9978		3668.13	0.99897
	3670.06	0.99808		3670.06	0.99899
	3671.99	0.99801		3671.99	0.99932
	3673.92	0.99751		3673.92	0.99924
	3675.84	0.99693		3675.84	0.99858
	3677.77	0.99668		3677.77	0.99817
	3679.7	0.99687		3679.7	0.99823
	3681.63	0.99742		3681.63	0.9986
	3683.56	0.99827		3683.56	0.99923
	3685.49	0.999		3685.49	0.99985
	3687.42	0.99908		3687.42	1
	3689.34	0.9987		3689.34	0.99963
	3691.27	0.99832		3691.27	0.99923
	3693.2	0.99812		3693.2	0.99917
	3695.13	0.99829		3695.13	0.99932
	3697.06	0.99882		3697.06	0.99955
	3698.99	0.9993		3698.99	0.9997
	3700.92	0.99947		3700.92	0.99959
	3702.84	0.99955		3702.84	0.99946
	3704.77	0.99974		3704.77	0.99969
	3706.7	0.99994		3706.7	1.0001
	3708.63	0.99989		3708.63	1.0002
	3710.56	0.99963		3710.56	0.99971
	3712.49	0.99929		3712.49	0.99911
	3714.42	0.99899		3714.42	0.99906
	3716.34	0.99889		3716.34	0.99934
	3718.27	0.99908		3718.27	0.99954
	3720.2	0.99942		3720.2	0.99953
	3722.13	0.99957		3722.13	0.99927
	3724.06	0.99942		3724.06	0.99887
	3725.99	0.99939		3725.99	0.99874
	3727.92	0.9996		3727.92	0.99918
	3729.84	0.99983		3729.84	0.99981
	3731.77	0.99982		3731.77	1
	3733.7	0.99943		3733.7	0.99964
	3735.63	0.99887		3735.63	0.99918
	3737.56	0.99866		3737.56	0.99935
	3739.49	0.99888		3739.49	0.99995
	3741.42	0.99922		3741.42	1.00005
	3743.34	0.99965		3743.34	0.99952
	3745.27	1		3745.27	0.99944
	3747.2	0.99987		3747.2	1.00002
	3749.13	0.99915		3749.13	1.00008
	3751.06	0.99848		3751.06	0.99953
	3752.99	0.99847		3752.99	0.99927
	3754.91	0.99871		3754.91	0.99946
	3756.84	0.9987		3756.84	0.99952
	3758.77	0.99883		3758.77	0.9993
	3760.7	0.99916		3760.7	0.99919
	3762.63	0.99932		3762.63	0.99931
	3764.56	0.9993		3764.56	0.99939
	3766.49	0.99924		3766.49	0.99933
	3768.41	0.99917		3768.41	0.99906
	3770.34	0.99905		3770.34	0.99868
	3772.27	0.99893		3772.27	0.99862
	3774.2	0.99895		3774.2	0.99893
	3776.13	0.99903		3776.13	0.99929
	3778.06	0.99917		3778.06	0.99936
	3779.99	0.9993		3779.99	0.99922
	3781.91	0.99921		3781.91	0.99911
	3783.84	0.99892		3783.84	0.99896
	3785.77	0.99868		3785.77	0.99876
	3787.7	0.99865		3787.7	0.99868
	3789.63	0.99886		3789.63	0.99882
	3791.56	0.99908		3791.56	0.99917
	3793.49	0.99931		3793.49	0.99954
	3795.41	0.99967		3795.41	0.99976
	3797.34	0.99979		3797.34	0.99991
	3799.27	0.99959		3799.27	0.99984
	3801.2	0.99941		3801.2	0.99949
	3803.13	0.99921		3803.13	0.99932
	3805.06	0.99891		3805.06	0.99925
	3806.99	0.9986		3806.99	0.999
	3808.91	0.99864		3808.91	0.99898
	3810.84	0.99914		3810.84	0.99932
	3812.77	0.99945		3812.77	0.99962
	3814.7	0.99964		3814.7	0.99966
	3816.63	0.99981		3816.63	0.99973
	3818.56	0.99951		3818.56	0.99975
	3820.49	0.99887		3820.49	0.99927
	3822.41	0.99835		3822.41	0.99881
	3824.34	0.99828		3824.34	0.99882
	3826.27	0.99856		3826.27	0.999
	3828.2	0.99883		3828.2	0.99919
	3830.13	0.99919		3830.13	0.99926
	3832.06	0.99952		3832.06	0.99933
	3833.99	0.99951		3833.99	0.99955
	3835.91	0.99925		3835.91	0.99964
	3837.84	0.99892		3837.84	0.99937
	3839.77	0.99861		3839.77	0.99906
	3841.7	0.99836		3841.7	0.99885
	3843.63	0.9982		3843.63	0.99876
	3845.56	0.9985		3845.56	0.99898
	3847.49	0.99936		3847.49	0.99955
	3849.41	0.99995		3849.41	1
	3851.34	0.99979		3851.34	0.99959
	3853.27	0.99918		3853.27	0.99843
	3855.2	0.99847		3855.2	0.99801
	3857.13	0.9979		3857.13	0.99858
	3859.06	0.99769		3859.06	0.9992
	3860.99	0.99798		3860.99	0.9994
	3862.91	0.99878		3862.91	0.99921
	3864.84	0.99936		3864.84	0.99904
	3866.77	0.99926		3866.77	0.99909
	3868.7	0.99885		3868.7	0.99901
	3870.63	0.99848		3870.63	0.99893
	3872.56	0.99835		3872.56	0.999
	3874.49	0.9985		3874.49	0.99911
	3876.41	0.99866		3876.41	0.99932
	3878.34	0.99889		3878.34	0.99942
	3880.27	0.99915		3880.27	0.9994
	3882.2	0.99909		3882.2	0.99954
	3884.13	0.9989		3884.13	0.99953
	3886.06	0.9988		3886.06	0.99938
	3887.99	0.99878		3887.99	0.99941
	3889.91	0.99883		3889.91	0.99934
	3891.84	0.99889		3891.84	0.9992
	3893.77	0.99905		3893.77	0.99942
	3895.7	0.99923		3895.7	0.99974
	3897.63	0.99924		3897.63	0.99971
	3899.56	0.99914		3899.56	0.99944
	3901.49	0.99892		3901.49	0.99919
	3903.41	0.99854		3903.41	0.99899
	3905.34	0.99824		3905.34	0.99894
	3907.27	0.99825		3907.27	0.99914
	3909.2	0.99858		3909.2	0.99938
	3911.13	0.99908		3911.13	0.99959
	3913.06	0.99952		3913.06	0.99976
	3914.99	0.99966		3914.99	0.99973
	3916.91	0.99951		3916.91	0.99955
	3918.84	0.9993		3918.84	0.99945
	3920.77	0.99918		3920.77	0.9995
	3922.7	0.99916		3922.7	0.99949
	3924.63	0.99929		3924.63	0.99948
	3926.56	0.99949		3926.56	0.99969
	3928.49	0.99956		3928.49	0.99989
	3930.41	0.99945		3930.41	0.99974
	3932.34	0.99934		3932.34	0.99948
	3934.27	0.99935		3934.27	0.99947
	3936.2	0.99947		3936.2	0.99963
	3938.13	0.9996		3938.13	0.99977
	3940.06	0.99968		3940.06	0.99978
	3941.99	0.99971		3941.99	0.99964
	3943.91	0.99964		3943.91	0.99962
	3945.84	0.99954		3945.84	0.99975
	3947.77	0.99953		3947.77	0.99978
	3949.7	0.99964		3949.7	0.9998
	3951.63	0.99979		3951.63	0.99992
	3953.56	0.99987		3953.56	1
	3955.49	0.9999		3955.49	0.99999
	3957.41	0.99995		3957.41	0.99999
	3959.34	1		3959.34	1
	3961.27	1.00001		3961.27	0.99996
	3963.2	1.00002		3963.2	0.99998
	3965.13	1.00003		3965.13	1.00008
	3967.06	1.00001		3967.06	1.00009
	3968.99	1		3968.99	1.00005
	3970.91	1.00005		3970.91	1.00005
	3972.84	1.00014		3972.84	1.00003
	3974.77	1.00018		3974.77	1.00004
	3976.7	1.00016		3976.7	1.00016
	3978.63	1.00009		3978.63	1.00036
	3980.56	1.00004		3980.56	1.00046
	3982.49	1.00008		3982.49	1.00035
	3984.41	1.00021		3984.41	1.00016
	3986.34	1.00035		3986.34	1.00007
	3988.27	1.00041		3988.27	1.00008
	3990.2	1.00038		3990.2	1.00015
	3992.13	1.00041		3992.13	1.00026
	3994.06	1.00045		3994.06	1.00033
	3995.99	1.00048		3995.99	1.00036
	3997.91	1.00051		3997.91	1.00044
