# Supplementary material for: Tailoring vertical phase distribution of quasi-two-dimensional perovskite films via surface modification of hole-transporting layer
Source: Nat Commun. 2019 Feb 20;10:878. doi: 10.1038/s41467-019-08843-5 (PMC6382759; doi:10.1038/s41467-019-08843-5)
Supplement: Supplementary file 2 — Source Data [file 41467_2019_8843_MOESM2_ESM.zip › data source 20190129/figure S3.xlsx]

## Sheet: Sheet1
	the absorbance of two dimensional perovskite deposited on different hole transporting layer
	PEDOT:PSS			BrB-PEDOT:PSS
	wavelength (nm)	absorbance (a.u.)		wavelength (nm)	absorbance (a.u.)
	300	3.67447		300	3.90678
	302	3.66631		302	3.87897
	304	3.65947		304	3.82095
	306	3.61632		306	3.8258
	308	3.55292		308	3.81642
	310	3.53917		310	3.75889
	312	3.45693		312	3.7137
	314	3.4328		314	3.65744
	316	3.34155		316	3.59162
	318	3.35193		318	3.5434
	320	3.34223		320	3.51974
	322	3.35331		322	3.58113
	324	3.32366		324	3.57335
	326	3.30679		326	3.64892
	328	3.31448		328	3.67084
	330	3.33695		330	3.69608
	332	3.31984		332	3.62641
	334	3.30977		334	3.55755
	336	3.28897		336	3.56544
	338	3.28335		338	3.56268
	340	3.27215		340	3.64613
	342	3.2693		342	3.6315
	344	3.28992		344	3.66272
	346	3.28141		346	3.64181
	348	3.29074		348	3.69598
	350	3.26992		350	3.7094
	352	3.28281		352	3.66407
	354	3.27664		354	3.61622
	356	3.28073		356	3.59216
	358	3.27013		358	3.59279
	360	2.79573		360	2.89292
	362	2.57892		362	2.63515
	364	2.43752		364	2.47803
	366	2.44484		366	2.47859
	368	2.44519		368	2.48124
	370	2.44911		370	2.48554
	372	2.4486		372	2.48955
	374	2.45167		374	2.49464
	376	2.45011		376	2.49484
	378	2.45124		378	2.4953
	380	2.45458		380	2.49466
	382	2.45629		382	2.49452
	384	2.45648		384	2.49426
	386	2.4572		386	2.49039
	388	2.45764		388	2.48567
	390	2.45762		390	2.48328
	392	2.45575		392	2.4831
	394	2.45134		394	2.48389
	396	2.44641		396	2.48707
	398	2.44146		398	2.48242
	400	2.44072		400	2.47245
	402	2.4366		402	2.4658
	404	2.43213		404	2.46182
	406	2.4225		406	2.46129
	408	2.41527		408	2.45291
	410	2.40687		410	2.44714
	412	2.3996		412	2.44054
	414	2.39274		414	2.43355
	416	2.38504		416	2.42516
	418	2.3773		418	2.41569
	420	2.41703		420	2.4607
	422	2.45499		422	2.51143
	424	2.50051		424	2.56871
	426	2.48274		426	2.55083
	428	2.46489		428	2.53123
	430	2.4452		430	2.50738
	432	2.42565		432	2.48463
	434	2.40967		434	2.46174
	436	2.3893		436	2.43835
	438	2.36929		438	2.41509
	440	2.34984		440	2.38951
	442	2.33048		442	2.36495
	444	2.31323		444	2.34055
	446	2.29417		446	2.31869
	448	2.27317		448	2.29779
	450	2.25178		450	2.27645
	452	2.23114		452	2.25401
	454	2.21301		454	2.23286
	456	2.1955		456	2.21188
	458	2.17668		458	2.18881
	460	2.15946		460	2.16966
	462	2.14147		462	2.1511
	464	2.12684		464	2.1359
	466	2.11007		466	2.11726
	468	2.0914		468	2.09875
	470	2.07153		470	2.07936
	472	2.05221		472	2.05954
	474	2.03511		474	2.03954
	476	2.01537		476	2.01834
	478	1.99497		478	1.99739
	480	1.97339		480	1.97511
	482	1.95229		482	1.95307
	484	1.92965		484	1.92921
	486	1.90716		486	1.90558
	488	1.88437		488	1.88276
	490	1.8638		490	1.86087
	492	1.84187		492	1.83923
	494	1.81977		494	1.81703
	496	1.79707		496	1.79497
	498	1.77465		498	1.77305
	500	1.75356		500	1.75122
	502	1.73171		502	1.72936
	504	1.71046		504	1.70771
	506	1.68901		506	1.68633
	508	1.66774		508	1.66525
	510	1.64655		510	1.64439
	512	1.62521		512	1.62363
	514	1.60377		514	1.60298
	516	1.58218		516	1.58232
	518	1.56129		518	1.56146
	520	1.54127		520	1.54115
	522	1.52155		522	1.52117
	524	1.50211		524	1.50233
	526	1.48247		526	1.48414
	528	1.46365		528	1.46604
	530	1.4454		530	1.44785
	532	1.42717		532	1.42924
	534	1.40777		534	1.41023
	536	1.3869		536	1.39042
	538	1.36512		538	1.36945
	540	1.34277		540	1.34777
	542	1.31969		542	1.32567
	544	1.29689		544	1.30377
	546	1.27434		546	1.28271
	548	1.25316		548	1.2633
	550	1.23299		550	1.24579
	552	1.2151		552	1.23048
	554	1.19893		554	1.21743
	556	1.18471		556	1.20683
	558	1.17205		558	1.19841
	560	1.16118		560	1.19204
	562	1.15175		562	1.18729
	564	1.14344		564	1.18338
	566	1.13557		566	1.17904
	568	1.12698		568	1.1723
	570	1.11608		570	1.16153
	572	1.10182		572	1.14496
	574	1.0841		574	1.12239
	576	1.06391		576	1.09507
	578	1.04295		578	1.06631
	580	1.02349		580	1.03953
	582	1.00729		582	1.01742
	584	0.99578		584	1.00129
	586	0.989		586	0.99162
	588	0.98725		588	0.98835
	590	0.99025		590	0.99113
	592	0.99803		592	0.99955
	594	1.01001		594	1.01275
	596	1.02548		596	1.02952
	598	1.04291		598	1.04821
	600	1.05978		600	1.06601
	602	1.07272		602	1.07921
	604	1.07786		604	1.08319
	606	1.07164		606	1.0744
	608	1.05188		608	1.0508
	610	1.01865		610	1.01345
	612	0.9752		612	0.96613
	614	0.92638		614	0.91441
	616	0.8776		616	0.86347
	618	0.83236		618	0.81684
	620	0.79318		620	0.77679
	622	0.7609		622	0.7443
	624	0.73548		624	0.71884
	626	0.71593		626	0.69942
	628	0.70099		628	0.68455
	630	0.68971		630	0.67334
	632	0.68079		632	0.66449
	634	0.67328		634	0.65687
	636	0.66599		636	0.6494
	638	0.65848		638	0.64169
	640	0.65001		640	0.63287
	642	0.64005		642	0.6225
	644	0.62851		644	0.61046
	646	0.61585		646	0.59726
	648	0.60288		648	0.5837
	650	0.59013		650	0.57035
	652	0.57805		652	0.55779
	654	0.56722		654	0.54644
	656	0.55775		656	0.53621
	658	0.54954		658	0.52744
	660	0.54238		660	0.51999
	662	0.53607		662	0.51365
	664	0.53036		664	0.50792
	666	0.52475		666	0.50243
	668	0.51898		668	0.49688
	670	0.51331		670	0.49128
	672	0.50734		672	0.48517
	674	0.50124		674	0.47874
	676	0.49477		676	0.47193
	678	0.48897		678	0.46569
	680	0.48355		680	0.45981
	682	0.47867		682	0.45443
	684	0.47385		684	0.44922
	686	0.46926		686	0.44426
	688	0.46487		688	0.43954
	690	0.46072		690	0.43502
	692	0.45682		692	0.43078
	694	0.45315		694	0.42662
	696	0.44956		696	0.42256
	698	0.44621		698	0.41868
	700	0.44312		700	0.41528
	702	0.44021		702	0.41201
	704	0.43746		704	0.40898
	706	0.43461		706	0.40582
	708	0.43187		708	0.40272
	710	0.42909		710	0.39957
	712	0.42651		712	0.39659
	714	0.42399		714	0.39366
	716	0.42155		716	0.39088
	718	0.41906		718	0.38803
	720	0.4166		720	0.38524
	722	0.41412		722	0.38237
	724	0.41178		724	0.37958
	726	0.40934		726	0.37674
	728	0.40698		728	0.37399
	730	0.40433		730	0.37098
	732	0.40149		732	0.36778
	734	0.39838		734	0.36434
	736	0.39501		736	0.36071
	738	0.3914		738	0.35686
	740	0.38743		740	0.35274
	742	0.3833		742	0.34843
	744	0.37898		744	0.344
	746	0.3743		746	0.33933
	748	0.3693		748	0.33457
	750	0.36405		750	0.32966
	752	0.35905		752	0.32494
	754	0.35409		754	0.32036
	756	0.34934		756	0.31598
	758	0.34459		758	0.31165
	760	0.34012		760	0.30756
	762	0.33589		762	0.30381
	764	0.3321		764	0.30051
	766	0.3288		766	0.29757
	768	0.32613		768	0.29506
	770	0.32363		770	0.29283
	772	0.32159		772	0.29092
	774	0.31967		774	0.28924
	776	0.31802		776	0.28767
	778	0.31638		778	0.28637
	780	0.31494		780	0.2852
	782	0.31385		782	0.28428
	784	0.31286		784	0.28346
	786	0.31199		786	0.28277
	788	0.31109		788	0.28207
	790	0.31027		790	0.28144
	792	0.30937		792	0.2807
	794	0.30865		794	0.28019
	796	0.30806		796	0.27971
	798	0.30758		798	0.2792
	800	0.30693		800	0.27857
	802	0.30628		802	0.27779
	804	0.30561		804	0.2772
	806	0.30493		806	0.27665
	808	0.30419		808	0.27616
	810	0.30342		810	0.27559
	812	0.30282		812	0.27513
	814	0.30216		814	0.27467
	816	0.30177		816	0.2743
	818	0.30123		818	0.27382
	820	0.3006		820	0.27333
	822	0.29978		822	0.27263
	824	0.2989		824	0.27197
	826	0.29814		826	0.27145
	828	0.29744		828	0.27109
	830	0.29674		830	0.27069
	832	0.29604		832	0.27002
	834	0.29523		834	0.26928
	836	0.29455		836	0.26872
	838	0.29376		838	0.26822
	840	0.29294		840	0.26772
	842	0.2923		842	0.26718
	844	0.2916		844	0.2666
	846	0.29113		846	0.26629
	848	0.29034		848	0.26577
	850	0.28961		850	0.26535
	852	0.28879		852	0.26467
	854	0.28795		854	0.26407
	856	0.28714		856	0.26345
	858	0.2861		858	0.26279
	860	0.28517		860	0.26213
	862	0.2843		862	0.26159
	864	0.28349		864	0.26104
	866	0.28266		866	0.26066
	868	0.28177		868	0.26002
	870	0.28096		870	0.2595
	872	0.28004		872	0.25872
	874	0.27911		874	0.25813
	876	0.27812		876	0.25734
	878	0.27716		878	0.25671
	880	0.27637		880	0.2559
	882	0.27554		882	0.25537
	884	0.27474		884	0.25473
	886	0.27381		886	0.25416
	888	0.27279		888	0.25338
	890	0.27168		890	0.2525
	892	0.27061		892	0.25187
	894	0.26949		894	0.25111
	896	0.26835		896	0.2504
	898	0.26728		898	0.24987
	900	0.26563		900	0.24796
	902	0.26474		902	0.24661
	904	0.26333		904	0.24445
	906	0.26261		906	0.24381
	908	0.26173		908	0.24314
	910	0.26083		910	0.24245
	912	0.25993		912	0.24176
	914	0.25903		914	0.24105
	916	0.25803		916	0.24034
	918	0.25708		918	0.2396
	920	0.25624		920	0.23885
	922	0.25543		922	0.23817
	924	0.25463		924	0.23757
	926	0.25386		926	0.23692
	928	0.25317		928	0.23632
	930	0.25234		930	0.23561
	932	0.25152		932	0.23493
	934	0.25052		934	0.23407
	936	0.24963		936	0.23332
	938	0.24871		938	0.23265
	940	0.24777		940	0.23195
	942	0.24698		942	0.23119
	944	0.24613		944	0.23043
	946	0.2455		946	0.22974
	948	0.24466		948	0.22912
	950	0.24079		950	0.22521
	952	0.23687		952	0.22137
	954	0.23299		954	0.21742
	956	0.23208		956	0.21669
	958	0.23112		958	0.21586
	960	0.23027		960	0.21515
	962	0.22937		962	0.21436
	964	0.22849		964	0.21358
	966	0.22765		966	0.21282
	968	0.22687		968	0.21206
	970	0.22613		970	0.21135
	972	0.2253		972	0.21061
	974	0.2245		974	0.20988
	976	0.22375		976	0.20913
	978	0.22302		978	0.20838
	980	0.22216		980	0.20759
	982	0.22134		982	0.20681
	984	0.22055		984	0.20606
	986	0.21987		986	0.20533
	988	0.21916		988	0.20462
	990	0.21839		990	0.20386
	992	0.21769		992	0.20315
	994	0.21696		994	0.2024
	996	0.21631		996	0.20165
	998	0.21556		998	0.20092
	1000	0.21485		1000	0.20016
	1002	0.21412		1002	0.19945
	1004	0.21337		1004	0.19866
	1006	0.21261		1006	0.19793
	1008	0.2119		1008	0.19721
	1010	0.21125		1010	0.1965
	1012	0.2106		1012	0.19581
	1014	0.20993		1014	0.1951
	1016	0.20931		1016	0.19447
	1018	0.20874		1018	0.19377
	1020	0.20811		1020	0.1931
	1022	0.20746		1022	0.19235
	1024	0.20681		1024	0.19161
	1026	0.20616		1026	0.19087
	1028	0.20549		1028	0.19012
	1030	0.20485		1030	0.18943
	1032	0.20422		1032	0.18876
	1034	0.20359		1034	0.18808
	1036	0.20294		1036	0.18742
	1038	0.20235		1038	0.18677
	1040	0.20186		1040	0.18616
	1042	0.20141		1042	0.18555
	1044	0.2009		1044	0.1849
	1046	0.20039		1046	0.1843
	1048	0.19985		1048	0.18368
	1050	0.19935		1050	0.18308
	1052	0.1988		1052	0.18242
	1054	0.19826		1054	0.18179
	1056	0.19773		1056	0.18115
	1058	0.1972		1058	0.18053
	1060	0.19666		1060	0.17989
	1062	0.19615		1062	0.17928
	1064	0.19574		1064	0.1787
	1066	0.19532		1066	0.17816
	1068	0.19494		1068	0.17763
	1070	0.19453		1070	0.17708
	1072	0.19413		1072	0.17653
	1074	0.19368		1074	0.17593
	1076	0.19325		1076	0.17533
	1078	0.19277		1078	0.17472
	1080	0.19233		1080	0.17413
	1082	0.19185		1082	0.17353
	1084	0.19143		1084	0.17296
	1086	0.19097		1086	0.17234
	1088	0.19056		1088	0.17178
	1090	0.19019		1090	0.17124
	1092	0.18986		1092	0.17074
	1094	0.18956		1094	0.17026
	1096	0.18926		1096	0.16976
	1098	0.18894		1098	0.1693
	1100	0.18859		1100	0.16876
	1102	0.18825		1102	0.16827
	1104	0.18793		1104	0.16774
	1106	0.18764		1106	0.16731
	1108	0.1873		1108	0.1668
	1110	0.18697		1110	0.1663
	1112	0.18662		1112	0.16579
	1114	0.1863		1114	0.16531
	1116	0.18593		1116	0.16481
	1118	0.18561		1118	0.16436
	1120	0.18534		1120	0.1639
	1122	0.18512		1122	0.16351
	1124	0.1849		1124	0.16305
	1126	0.18468		1126	0.16262
	1128	0.18451		1128	0.1622
	1130	0.18429		1130	0.16178
	1132	0.18411		1132	0.16134
	1134	0.18389		1134	0.16091
	1136	0.18368		1136	0.1605
	1138	0.18343		1138	0.16006
	1140	0.18316		1140	0.15959
	1142	0.18289		1142	0.15917
	1144	0.1826		1144	0.15869
	1146	0.18234		1146	0.15827
	1148	0.18208		1148	0.15782
	1150	0.18191		1150	0.1575
	1152	0.18178		1152	0.15714
	1154	0.18167		1154	0.15677
	1156	0.18159		1156	0.15639
	1158	0.18149		1158	0.15605
	1160	0.18141		1160	0.15572
	1162	0.18133		1162	0.15538
	1164	0.18121		1164	0.15502
	1166	0.18105		1166	0.15467
	1168	0.18089		1168	0.15431
	1170	0.18073		1170	0.15396
	1172	0.18062		1172	0.1536
	1174	0.18044		1174	0.15321
	1176	0.18029		1176	0.15282
	1178	0.18012		1178	0.15248
	1180	0.18		1180	0.15216
	1182	0.1799		1182	0.15186
	1184	0.17985		1184	0.15158
	1186	0.17981		1186	0.15133
	1188	0.17978		1188	0.15106
	1190	0.17974		1190	0.15079
	1192	0.17972		1192	0.15047
	1194	0.17972		1194	0.15023
	1196	0.17969		1196	0.14992
	1198	0.1797		1198	0.14967
	1200	0.17969		1200	0.1494
	1202	0.17966		1202	0.14919
	1204	0.17958		1204	0.14892
	1206	0.1795		1206	0.14864
	1208	0.17941		1208	0.14833
	1210	0.1793		1210	0.14801
	1212	0.17918		1212	0.14771
	1214	0.17912		1214	0.14745
	1216	0.17912		1216	0.14725
	1218	0.17914		1218	0.14704
	1220	0.17915		1220	0.14682
	1222	0.17922		1222	0.14662
	1224	0.1793		1224	0.14641
	1226	0.17935		1226	0.1462
	1228	0.17942		1228	0.14601
	1230	0.17949		1230	0.14581
	1232	0.17958		1232	0.14561
	1234	0.17961		1234	0.14539
	1236	0.17961		1236	0.14517
	1238	0.17962		1238	0.14497
	1240	0.17963		1240	0.14475
	1242	0.1796		1242	0.14448
	1244	0.17957		1244	0.14423
	1246	0.17956		1246	0.14401
	1248	0.17956		1248	0.14381
	1250	0.17957		1250	0.14362
	1252	0.17957		1252	0.14341
	1254	0.1796		1254	0.14325
	1256	0.17965		1256	0.1431
	1258	0.1797		1258	0.14294
	1260	0.1798		1260	0.14279
	1262	0.17993		1262	0.14264
	1264	0.18006		1264	0.1425
	1266	0.18019		1266	0.14236
	1268	0.18029		1268	0.1422
	1270	0.18039		1270	0.14205
	1272	0.18048		1272	0.14191
	1274	0.18053		1274	0.14173
	1276	0.18058		1276	0.14157
	1278	0.18063		1278	0.1414
	1280	0.18067		1280	0.14124
	1282	0.18066		1282	0.14103
	1284	0.18064		1284	0.14083
	1286	0.18064		1286	0.14062
	1288	0.18071		1288	0.14049
	1290	0.18076		1290	0.14034
	1292	0.18082		1292	0.14022
	1294	0.18089		1294	0.1401
	1296	0.18098		1296	0.14002
	1298	0.18109		1298	0.1399
	1300	0.1812		1300	0.1398
	1302	0.18133		1302	0.13971
	1304	0.18151		1304	0.13966
	1306	0.18164		1306	0.13953
	1308	0.18178		1308	0.13944
	1310	0.1819		1310	0.13932
	1312	0.18202		1312	0.13924
	1314	0.18212		1314	0.1391
	1316	0.18217		1316	0.13898
	1318	0.18222		1318	0.13885
	1320	0.18224		1320	0.1387
	1322	0.18228		1322	0.13855
	1324	0.18231		1324	0.13838
	1326	0.18236		1326	0.13827
	1328	0.18241		1328	0.13811
	1330	0.18249		1330	0.13802
	1332	0.18259		1332	0.13794
	1334	0.18267		1334	0.13787
	1336	0.18274		1336	0.13776
	1338	0.18286		1338	0.1377
	1340	0.18301		1340	0.13766
	1342	0.18316		1342	0.13761
	1344	0.18335		1344	0.13755
	1346	0.18353		1346	0.1375
	1348	0.18374		1348	0.13749
	1350	0.18388		1350	0.13742
	1352	0.18402		1352	0.13734
	1354	0.18415		1354	0.13726
	1356	0.18422		1356	0.13714
	1358	0.1843		1358	0.13705
	1360	0.18433		1360	0.13692
	1362	0.1844		1362	0.13681
	1364	0.1844		1364	0.13666
	1366	0.18441		1366	0.13652
	1368	0.18444		1368	0.1364
	1370	0.1845		1370	0.13632
	1372	0.18455		1372	0.13626
	1374	0.18461		1374	0.13619
	1376	0.18469		1376	0.13612
	1378	0.18477		1378	0.13605
	1380	0.18485		1380	0.13603
	1382	0.18499		1382	0.13603
	1384	0.18516		1384	0.136
	1386	0.18531		1386	0.13599
	1388	0.18548		1388	0.13597
	1390	0.18568		1390	0.136
	1392	0.18589		1392	0.13598
	1394	0.18608		1394	0.13597
	1396	0.18628		1396	0.13597
	1398	0.18649		1398	0.13602
	1400	0.18666		1400	0.13601
	1402	0.18675		1402	0.13597
	1404	0.18682		1404	0.1359
	1406	0.18689		1406	0.13587
	1408	0.18695		1408	0.13582
	1410	0.187		1410	0.13572
	1412	0.18707		1412	0.13564
	1414	0.18708		1414	0.13553
	1416	0.18707		1416	0.13546
	1418	0.18706		1418	0.13536
	1420	0.18711		1420	0.13532
	1422	0.18714		1422	0.13523
	1424	0.18714		1424	0.13517
	1426	0.18718		1426	0.13511
	1428	0.18727		1428	0.13509
	1430	0.1874		1430	0.13503
	1432	0.18752		1432	0.13499
	1434	0.18766		1434	0.13498
	1436	0.18781		1436	0.13496
	1438	0.18793		1438	0.13495
	1440	0.18804		1440	0.1349
	1442	0.18812		1442	0.13489
	1444	0.18821		1444	0.13483
	1446	0.18829		1446	0.13478
	1448	0.18835		1448	0.13471
	1450	0.18844		1450	0.13467
	1452	0.18849		1452	0.13461
	1454	0.18859		1454	0.13455
	1456	0.1886		1456	0.13446
	1458	0.18866		1458	0.1344
	1460	0.18864		1460	0.13434
	1462	0.18863		1462	0.13426
	1464	0.18865		1464	0.13424
	1466	0.18862		1466	0.13412
	1468	0.18864		1468	0.13409
	1470	0.1886		1470	0.13394
	1472	0.18863		1472	0.13392
	1474	0.18862		1474	0.13383
	1476	0.18867		1476	0.13381
	1478	0.1887		1478	0.13379
	1480	0.18877		1480	0.13378
	1482	0.18882		1482	0.13376
	1484	0.18893		1484	0.13377
	1486	0.18908		1486	0.13378
	1488	0.18922		1488	0.13378
	1490	0.18935		1490	0.13378
	1492	0.18943		1492	0.13383
	1494	0.18954		1494	0.13386
	1496	0.18964		1496	0.13385
	1498	0.18974		1498	0.13384
	1500	0.18983		1500	0.13384
	1502	0.18992		1502	0.13383
	1504	0.18996		1504	0.13379
	1506	0.19003		1506	0.13379
	1508	0.19004		1508	0.13377
	1510	0.19006		1510	0.13374
	1512	0.19001		1512	0.13362
	1514	0.19		1514	0.13352
	1516	0.19		1516	0.13348
	1518	0.18999		1518	0.1334
	1520	0.18995		1520	0.13336
	1522	0.18994		1522	0.13333
	1524	0.18996		1524	0.13337
	1526	0.19		1526	0.13336
	1528	0.18998		1528	0.13331
	1530	0.19		1530	0.13326
	1532	0.19001		1532	0.13323
	1534	0.19008		1534	0.13323
	1536	0.19011		1536	0.13324
	1538	0.19015		1538	0.13319
	1540	0.19018		1540	0.1332
	1542	0.19026		1542	0.13319
	1544	0.19042		1544	0.13329
	1546	0.19056		1546	0.13328
	1548	0.19069		1548	0.13336
	1550	0.19076		1550	0.13332
	1552	0.19087		1552	0.13337
	1554	0.19098		1554	0.13337
	1556	0.19109		1556	0.13346
	1558	0.19112		1558	0.13344
	1560	0.19113		1560	0.13342
	1562	0.1911		1562	0.13337
	1564	0.19116		1564	0.13337
	1566	0.19117		1566	0.13332
	1568	0.1912		1568	0.13328
	1570	0.19113		1570	0.13323
	1572	0.19114		1572	0.13324
	1574	0.19111		1574	0.13322
	1576	0.19106		1576	0.1332
	1578	0.19101		1578	0.13314
	1580	0.19098		1580	0.13311
	1582	0.19098		1582	0.13308
	1584	0.19094		1584	0.13305
	1586	0.19094		1586	0.13309
	1588	0.19099		1588	0.13313
	1590	0.19101		1590	0.13313
	1592	0.19106		1592	0.13312
	1594	0.19104		1594	0.13311
	1596	0.19112		1596	0.13316
	1598	0.19119		1598	0.13318
	1600	0.19129		1600	0.13317
