# Supplementary material for: Tailoring vertical phase distribution of quasi-two-dimensional perovskite films via surface modification of hole-transporting layer
Source: Nat Commun. 2019 Feb 20;10:878. doi: 10.1038/s41467-019-08843-5 (PMC6382759; doi:10.1038/s41467-019-08843-5)
Supplement: Supplementary file 2 — Source Data [file 41467_2019_8843_MOESM2_ESM.zip › data source 20190129/figure S5.xlsx]

## Sheet: Sheet1
		the XPS of PEDOT:PSS and DMSO treated PEDOT:PSS
		PEDOT:PSS			DMSO treated PEDOT:PSS
		B.E.(eV)	intensity		B.E.(eV)	intensity
		175	-0.00938		175	-0.08826
		174.96	-0.10207		174.96	0.0885
		174.92	-0.12229		174.92	0.12433
		174.88	0.0421		174.88	0.0897
		174.84	0.22897		174.84	0.13921
		174.8	0.11919		174.8	0.20454
		174.76	0.19997		174.76	0.11209
		174.72	0.27479		174.72	0.03905
		174.68	0.29359		174.68	-0.0109
		174.64	0.22122		174.64	-0.0167
		174.6	0.09424		174.6	-0.01513
		174.56	0.06812		174.56	-0.01935
		174.52	0.22661		174.52	-0.000425591
		174.48	0.35675		174.48	0.09111
		174.44	0.26198		174.44	0.16272
		174.4	0.24789		174.4	0.30382
		174.36	0.3033		174.36	0.33244
		174.32	0.30866		174.32	0.3474
		174.28	0.27141		174.28	0.31029
		174.24	0.33954		174.24	0.25421
		174.2	0.39126		174.2	0.09183
		174.16	0.26137		174.16	0.1082
		174.12	0.20691		174.12	0.17193
		174.08	0.13375		174.08	0.25465
		174.04	0.08746		174.04	0.20169
		174	0.13459		174	0.10082
		173.96	0.13091		173.96	0.10142
		173.92	0.01361		173.92	0.06467
		173.88	-0.000583975		173.88	0.07155
		173.84	0.04501		173.84	0.0353
		173.8	0.17658		173.8	0.05584
		173.76	0.26784		173.76	0.02484
		173.72	0.21114		173.72	0.0217
		173.68	0.18432		173.68	0.04276
		173.64	0.21131		173.64	0.12801
		173.6	0.1217		173.6	0.09759
		173.56	-0.00456		173.56	0.15132
		173.52	-0.04717		173.52	0.25138
		173.48	-0.04121		173.48	0.20894
		173.44	-0.03375		173.44	0.11912
		173.4	0.00435		173.4	0.01505
		173.36	-0.01882		173.36	-0.03334
		173.32	-0.03302		173.32	0.01871
		173.28	0.03049		173.28	0.08238
		173.24	0.06564		173.24	-0.00331
		173.2	0.05595		173.2	-0.01331
		173.16	0.06868		173.16	-0.06487
		173.12	0.06572		173.12	0.10237
		173.08	0.07695		173.08	0.01933
		173.04	0.07848		173.04	0.00356
		173	0.01349		173	0.10772
		172.96	-0.02014		172.96	0.0957
		172.92	-0.02165		172.92	0.0521
		172.88	0.00301		172.88	0.0211
		172.84	-0.04557		172.84	-0.000457682
		172.8	-0.09417		172.8	-0.00467
		172.76	-0.02022		172.76	0.12106
		172.72	0.0463		172.72	0.01698
		172.68	-0.00825		172.68	-0.07928
		172.64	-0.00227		172.64	-0.0867
		172.6	0.10013		172.6	-0.000480829
		172.56	0.14502		172.56	-0.06256
		172.52	0.11294		172.52	0.02052
		172.48	-0.00885		172.48	-0.03891
		172.44	0.05244		172.44	-0.04525
		172.4	0.12197		172.4	-0.00899
		172.36	0.06821		172.36	-0.03845
		172.32	-0.01996		172.32	-0.00849
		172.28	-0.14554		172.28	-0.06321
		172.24	-0.0731		172.24	-0.01117
		172.2	-0.05744		172.2	0.00723
		172.16	-0.00738		172.16	-0.03169
		172.12	0.0711		172.12	-0.03434
		172.08	0.07113		172.08	0.0498
		172.04	-0.03124		172.04	0.06772
		172	0.01583		172	0.00306
		171.96	0.00313		171.96	-0.03955
		171.92	-0.0021		171.92	-0.01274
		171.88	0.02556		171.88	-0.06273
		171.84	-0.06861		171.84	-0.0754
		171.8	-0.12395		171.8	-0.03915
		171.76	-0.04328		171.76	0.1218
		171.72	0.02921		171.72	0.21763
		171.68	0.1062		171.68	0.20726
		171.64	0.01132		171.64	0.07799
		171.6	-0.038		171.6	-0.05032
		171.56	0.05093		171.56	0.04013
		171.52	-0.01483		171.52	0.11118
		171.48	0.000116227		171.48	0.13861
		171.44	-0.08509		171.44	0.05927
		171.4	-0.08064		171.4	0.04932
		171.36	-0.04256		171.36	0.02462
		171.32	-0.01118		171.32	0.07251
		171.28	0.00451		171.28	0.13622
		171.24	-0.03361		171.24	0.11685
		171.2	-0.03063		171.2	0.16428
		171.16	-0.03139		171.16	0.06917
		171.12	-0.03439		171.12	0.0466
		171.08	-0.06655		171.08	-0.05595
		171.04	0.08366		171.04	-0.05126
		171	0.15171		171	0.01815
		170.96	0.17569		170.96	0.07024
		170.92	0.21463		170.92	0.21128
		170.88	0.19977		170.88	0.24194
		170.84	0.15725		170.84	0.19686
		170.8	0.13265		170.8	0.1749
		170.76	0.14915		170.76	0.04403
		170.72	0.04008		170.72	-0.09272
		170.68	0.02814		170.68	-0.08594
		170.64	0.01694		170.64	0.18966
		170.6	0.0461		170.6	0.2545
		170.56	0.14329		170.56	0.30781
		170.52	0.22033		170.52	0.32223
		170.48	0.22865		170.48	0.30509
		170.44	0.32815		170.44	0.269
		170.4	0.32679		170.4	0.37861
		170.36	0.28806		170.36	0.30522
		170.32	0.31733		170.32	0.28965
		170.28	0.4961		170.28	0.15939
		170.24	0.49705		170.24	0.13162
		170.2	0.56827		170.2	0.28953
		170.16	0.79722		170.16	0.43545
		170.12	0.70561		170.12	0.54991
		170.08	0.50559		170.08	0.78755
		170.04	0.58503		170.04	0.76547
		170	0.95077		170	0.72024
		169.96	1.13952		169.96	0.72863
		169.92	1.14897		169.92	0.75649
		169.88	1.37517		169.88	0.87012
		169.84	1.33164		169.84	0.89965
		169.8	1.21111		169.8	1.18646
		169.76	1.4351		169.76	1.24252
		169.72	1.71972		169.72	1.26863
		169.68	1.79742		169.68	1.46994
		169.64	1.98951		169.64	1.47622
		169.6	2.17122		169.6	1.48198
		169.56	2.22668		169.56	1.55192
		169.52	2.35243		169.52	1.86759
		169.48	2.60081		169.48	1.98514
		169.44	2.77829		169.44	1.82449
		169.4	2.73459		169.4	1.75631
		169.36	2.584		169.36	1.82434
		169.32	2.90796		169.32	2.02288
		169.28	2.86059		169.28	2.41936
		169.24	3.13908		169.24	2.56834
		169.2	3.29884		169.2	2.79265
		169.16	3.20827		169.16	2.78459
		169.12	3.4884		169.12	2.68183
		169.08	3.5033		169.08	2.62109
		169.04	3.27828		169.04	2.43089
		169	3.34243		169	2.5846
		168.96	3.64802		168.96	2.80998
		168.92	3.85434		168.92	2.83191
		168.88	4.22742		168.88	2.95593
		168.84	4.05278		168.84	2.61024
		168.8	4.21142		168.8	2.48001
		168.76	4.57493		168.76	2.70741
		168.72	4.75846		168.72	2.97758
		168.68	4.79108		168.68	3.18166
		168.64	4.93135		168.64	3.09075
		168.6	4.99244		168.6	2.74305
		168.56	4.71946		168.56	2.77704
		168.52	4.49494		168.52	3.08672
		168.48	4.72179		168.48	3.16093
		168.44	4.81269		168.44	3.08053
		168.4	5.05537		168.4	3.22943
		168.36	5.27796		168.36	3.48997
		168.32	5.41095		168.32	3.73175
		168.28	5.60679		168.28	3.84008
		168.24	5.59641		168.24	3.65599
		168.2	5.91191		168.2	3.50438
		168.16	6.10422		168.16	3.66937
		168.12	6.0918		168.12	4.18956
		168.08	5.94933		168.08	4.46655
		168.04	5.9234		168.04	4.23659
		168	5.79954		168	4.0996
		167.96	5.83857		167.96	4.07719
		167.92	5.55622		167.92	4.08843
		167.88	5.65644		167.88	4.10915
		167.84	5.69691		167.84	3.89736
		167.8	5.65069		167.8	3.60125
		167.76	5.29726		167.76	3.48749
		167.72	5.45418		167.72	3.55356
		167.68	5.36376		167.68	3.83957
		167.64	5.18884		167.64	3.89484
		167.6	4.80681		167.6	3.54086
		167.56	4.74528		167.56	3.1193
		167.52	5.1404		167.52	2.83055
		167.48	4.98482		167.48	2.42165
		167.44	4.29626		167.44	2.33337
		167.4	3.94376		167.4	2.07879
		167.36	3.82506		167.36	1.99658
		167.32	3.23766		167.32	1.918
		167.28	2.89518		167.28	1.83358
		167.24	2.99953		167.24	1.52184
		167.2	2.48206		167.2	1.24355
		167.16	2.16916		167.16	1.30544
		167.12	2.09756		167.12	1.148
		167.08	2.02443		167.08	0.89523
		167.04	1.7263		167.04	0.78011
		167	1.53866		167	0.76487
		166.96	1.64992		166.96	0.63809
		166.92	1.5953		166.92	0.62485
		166.88	1.24242		166.88	0.63213
		166.84	0.97685		166.84	0.48526
		166.8	0.83075		166.8	0.43352
		166.76	0.74888		166.76	0.31861
		166.72	0.69836		166.72	0.25886
		166.68	0.63288		166.68	0.36899
		166.64	0.6451		166.64	0.47341
		166.6	0.54447		166.6	0.33275
		166.56	0.48938		166.56	0.3072
		166.52	0.49407		166.52	0.47628
		166.48	0.44569		166.48	0.44557
		166.44	0.41897		166.44	0.42326
		166.4	0.33917		166.4	0.40356
		166.36	0.19804		166.36	0.30599
		166.32	0.19289		166.32	0.28832
		166.28	0.17279		166.28	0.3669
		166.24	0.16613		166.24	0.47711
		166.2	0.25814		166.2	0.49795
		166.16	0.16556		166.16	0.32049
		166.12	0.18432		166.12	0.32439
		166.08	0.1231		166.08	0.36723
		166.04	0.19566		166.04	0.35854
		166	0.16509		166	0.28303
		165.96	0.14124		165.96	0.33215
		165.92	0.16223		165.92	0.42129
		165.88	0.17127		165.88	0.45946
		165.84	0.24832		165.84	0.34246
		165.8	0.20433		165.8	0.38584
		165.76	0.16031		165.76	0.35139
		165.72	0.14693		165.72	0.38109
		165.68	0.1739		165.68	0.36294
		165.64	0.14781		165.64	0.5126
		165.6	0.17851		165.6	0.43509
		165.56	0.09413		165.56	0.42119
		165.52	0.11958		165.52	0.33153
		165.48	0.25342		165.48	0.33702
		165.44	0.22886		165.44	0.41248
		165.4	0.19607		165.4	0.45853
		165.36	0.29556		165.36	0.4094
		165.32	0.33081		165.32	0.45598
		165.28	0.37505		165.28	0.50206
		165.24	0.32886		165.24	0.63024
		165.2	0.28341		165.2	0.60911
		165.16	0.25437		165.16	0.50485
		165.12	0.41219		165.12	0.57464
		165.08	0.58651		165.08	0.57398
		165.04	0.75269		165.04	0.49179
		165	0.85017		165	0.58893
		164.96	0.78475		164.96	0.55935
		164.92	0.61167		164.92	0.45663
		164.88	0.51924		164.88	0.39855
		164.84	0.43798		164.84	0.42723
		164.8	0.47404		164.8	0.67057
		164.76	0.43388		164.76	0.47902
		164.72	0.45797		164.72	0.37677
		164.68	0.47461		164.68	0.50329
		164.64	0.45462		164.64	0.49575
		164.6	0.45033		164.6	0.51345
		164.56	0.58206		164.56	0.48592
		164.52	0.527		164.52	0.61094
		164.48	0.66101		164.48	0.63661
		164.44	0.60896		164.44	0.72701
		164.4	0.60996		164.4	0.76539
		164.36	0.61021		164.36	0.76487
		164.32	0.58505		164.32	0.85273
		164.28	0.44179		164.28	0.8549
		164.24	0.48831		164.24	0.84287
		164.2	0.47431		164.2	0.67984
		164.16	0.43116		164.16	0.62402
		164.12	0.5883		164.12	0.63287
		164.08	0.74327		164.08	0.60859
		164.04	0.73984		164.04	0.63952
		164	0.65718		164	0.84303
		163.96	0.68286		163.96	0.97408
		163.92	0.8289		163.92	1
		163.88	0.85241		163.88	0.98018
		163.84	0.73318		163.84	0.94246
		163.8	0.8		163.8	0.82737
		163.76	0.71139		163.76	0.81795
		163.72	0.59509		163.72	0.70489
		163.68	0.72763		163.68	0.5707
		163.64	1		163.64	0.65527
		163.6	0.81654		163.6	0.75568
		163.56	0.64946		163.56	0.68939
		163.52	0.63403		163.52	0.59517
		163.48	0.73445		163.48	0.64872
		163.44	0.72504		163.44	0.39139
		163.4	0.56614		163.4	0.32433
		163.36	0.49686		163.36	0.42766
		163.32	0.41335		163.32	0.53686
		163.28	0.35971		163.28	0.45043
		163.24	0.25148		163.24	0.38287
		163.2	0.17086		163.2	0.3742
		163.16	0.1201		163.16	0.27713
		163.12	0.17397		163.12	0.2547
		163.08	0.16134		163.08	0.27014
		163.04	0.15916		163.04	0.21456
		163	0.08		163	0.15474
		162.96	0.09498		162.96	0.15905
		162.92	0.04644		162.92	0.1902
		162.88	0.11073		162.88	0.14141
		162.84	0.15787		162.84	0.01525
		162.8	0.0802		162.8	0.0484
		162.76	0.10565		162.76	0.15418
		162.72	0.14381		162.72	0.22741
		162.68	0.08557		162.68	0.24492
		162.64	0.06916		162.64	0.19196
		162.6	0.06695		162.6	0.20788
		162.56	-0.07579		162.56	0.13016
		162.52	-0.10945		162.52	0.19812
		162.48	-0.05045		162.48	0.24349
		162.44	-0.06916		162.44	0.18527
		162.4	-0.07143		162.4	0.26957
		162.36	-0.02213		162.36	0.22662
		162.32	-0.01466		162.32	0.19942
		162.28	0.01		162.28	0.20797
		162.24	0.04663		162.24	0.14657
		162.2	0.08327		162.2	0.18034
		162.16	0.07733		162.16	0.3204
		162.12	0.0056		162.12	0.39269
		162.08	0.0071		162.08	0.27565
		162.04	0.09231		162.04	0.24375
		162	0.0916		162	0.16343
		161.96	0.07819		161.96	0.18091
		161.92	0.11036		161.92	0.19681
		161.88	0.10891		161.88	0.24482
		161.84	0.07607		161.84	0.114
		161.8	0.09927		161.8	0.12881
		161.76	0.09931		161.76	0.30671
		161.72	0.09412		161.72	0.44265
		161.68	0.06352		161.68	0.24884
		161.64	0.11736		161.64	0.2306
		161.6	0.11516		161.6	0.24233
		161.56	0.03299		161.56	0.19094
		161.52	-0.00511		161.52	0.15951
		161.48	0.02777		161.48	0.14173
		161.44	0.02031		161.44	0.16445
		161.4	0.07563		161.4	0.12722
		161.36	0.03978		161.36	0.14466
		161.32	0.00168		161.32	0.06585
		161.28	-0.00131		161.28	0.07484
		161.24	0.03831		161.24	0.10067
		161.2	0.07121		161.2	0.13073
		161.16	0.0518		161.16	0.29969
		161.12	0.0451		161.12	0.25623
		161.08	0.10417		161.08	0.19696
		161.04	0.01975		161.04	0.23971
		161	-0.04677		161	0.31721
		160.96	-0.01315		160.96	0.21485
		160.92	0.05486		160.92	0.12241
		160.88	0.03844		160.88	0.16037
		160.84	0.00333		160.84	0.18363
		160.8	0.025		160.8	0.209
		160.76	0.03922		160.76	0.15128
		160.72	-0.02355		160.72	0.13087
		160.68	-0.03253		160.68	0.08519
		160.64	-0.10953		160.64	0.06105
		160.6	-0.09388		160.6	0.05215
		160.56	0.06603		160.56	0.08849
		160.52	0.18939		160.52	0.07855
		160.48	0.06315		160.48	0.25905
		160.44	0.0116		160.44	0.35445
		160.4	-0.02053		160.4	0.15058
		160.36	-0.06688		160.36	0.10649
		160.32	-0.00338		160.32	0.03555
		160.28	0.04296		160.28	0.15183
		160.24	0.02952		160.24	0.17614
		160.2	0.07139		160.2	0.26306
		160.16	0.09758		160.16	0.38056
		160.12	0.06324		160.12	0.30927
		160.08	0.06177		160.08	0.1159
		160.04	0.002		160.04	0.02076
		160	-0.04957		160	0.07022
		159.96	-0.004		159.96	0.11288
		159.92	0.00422		159.92	0.12506
		159.88	0.04758		159.88	0.23036
		159.84	0.09244		159.84	0.1816
		159.8	0.10818		159.8	0.27641
		159.76	-0.03603		159.76	0.2261
		159.72	0.00805		159.72	0.13578
		159.68	0.00208		159.68	0.07642
		159.64	-0.03978		159.64	0.0528
		159.6	-0.07119		159.6	0.12912
		159.56	-0.04132		159.56	0.03715
		159.52	0.02967		159.52	0.06085
		159.48	0.09994		159.48	0.17452
		159.44	0.06186		159.44	0.32247
		159.4	0.09029		159.4	0.23694
		159.36	0.1419		159.36	0.124
		159.32	0.09786		159.32	0.01835
		159.28	0.06427		159.28	0.02783
		159.24	-0.01942		159.24	0.13674
		159.2	0.04784		159.2	0.19839
		159.16	0.06281		159.16	0.18537
		159.12	0.000799313		159.12	0.07608
		159.08	0.01799		159.08	0.14873
		159.04	-0.08291		159.04	0.07834
		159	-0.11284		159	0.21885
		158.96	-0.02917		158.96	0.24426
		158.92	-0.09571		158.92	0.29809
		158.88	-0.09874		158.88	0.31881
		158.84	-0.03001		158.84	0.27379
		158.8	0.06341		158.8	0.18718
		158.76	0.07016		158.76	0.11418
		158.72	0.08962		158.72	0.09217
		158.68	0.05154		158.68	0.20586
		158.64	-0.00599		158.64	0.14077
		158.6	-0.02393		158.6	0.14455
		158.56	0.02614		158.56	0.10572
		158.52	0.06651		158.52	0.01058
		158.48	0.02393		158.48	0.0432
		158.44	0.08		158.44	0.07532
		158.4	0.00529		158.4	0.08747
		158.36	-0.00144		158.36	0.10121
		158.32	-0.06796		158.32	0.08971
		158.28	-0.09714		158.28	0.08135
		158.24	-0.05383		158.24	0.02985
		158.2	0.02389		158.2	-0.02168
		158.16	0.06052		158.16	0.04143
		158.12	0.01196		158.12	0.06303
		158.08	0.04635		158.08	0.06834
		158.04	0.05384		158.04	0.05628
		158	0.0449		158	-0.02574
		157.96	0.01203		157.96	-0.08468
		157.92	-0.00964		157.92	-0.06054
		157.88	0.00754		157.88	-0.03691
		157.84	0.16002		157.84	-0.11637
		157.8	0.13094		157.8	-0.10751
		157.76	0.04504		157.76	-0.12126
		157.72	0.06075		157.72	0.03647
		157.68	0.05405		157.68	0.06912
		157.64	0.06977		157.64	0.00446
		157.6	0.01673		157.6	0.10389
		157.56	0.00478		157.56	0.13605
		157.52	-0.02885		157.52	0.05303
		157.48	-0.08119		157.48	0.0478
		157.44	-0.08122		157.44	-0.01529
		157.4	-0.09396		157.4	0.01731
		157.36	-0.0357		157.36	-0.01477
		157.32	-0.01703		157.32	-0.02319
		157.28	-0.01554		157.28	0.09884
		157.24	0.04948		157.24	0.19676
		157.2	-0.04393		157.2	0.1264
		157.16	-0.06413		157.16	0.05968
		157.12	-0.03949		157.12	-0.05865
		157.08	0.01954		157.08	0.02233
		157.04	-0.02156		157.04	0.08705
		157	-0.01933		157	0.03397
		156.96	-0.02382		156.96	0.06188
		156.92	0.04045		156.92	0.00774
		156.88	0.05691		156.88	0.02773
		156.84	0.07861		156.84	0.19504
		156.8	0.000910831		156.8	0.20517
		156.76	0.00913		156.76	0.02224
		156.72	0.10257		156.72	-0.09874
		156.68	0.08766		156.68	0.08848
		156.64	0.12283		156.64	0.14851
		156.6	0.06159		156.6	0.04971
		156.56	-0.01164		156.56	0.00398
		156.52	-0.03631		156.52	-0.00549
		156.48	-0.0722		156.48	0.04027
		156.44	-0.06251		156.44	0.00979
		156.4	-0.03413		156.4	-0.05964
		156.36	0.03013		156.36	-0.06547
		156.32	0.06976		156.32	0.00498
		156.28	0.12883		156.28	0.04917
		156.24	0.06012		156.24	0.0955
		156.2	-0.00712		156.2	0.0903
		156.16	-0.07215		156.16	0.04828
		156.12	-0.08638		156.12	0.02727
		156.08	0.00178		156.08	-0.00796
		156.04	0.15351		156.04	-0.14369
		156	0.15432		156	-0.09855
		155.96	0.07516		155.96	-0.12387
		155.92	-0.00255		155.92	0.000200433
		155.88	0.0281		155.88	-0.02242
		155.84	-0.00777		155.84	-0.01454
		155.8	-0.01375		155.8	-0.01455
		155.76	0.05576		155.76	-0.02035
		155.72	0.02887		155.72	-0.00616
		155.68	0.02141		155.68	-0.05246
		155.64	-0.03315		155.64	-0.05513
		155.6	0.04532		155.6	-0.04201
		155.56	0.12083		155.56	-0.01258
		155.52	0.06482		155.52	0.09578
		155.48	0.03944		155.48	0.03693
		155.44	0.05739		155.44	0.07588
		155.4	0.03425		155.4	0.12696
		155.36	-0.01358		155.36	0.15335
		155.32	0.07312		155.32	-0.05434
		155.28	0.21292		155.28	-0.10383
		155.24	0.15621		155.24	-0.23699
		155.2	0.00379		155.2	-0.17824
		155.16	-0.01639		155.16	-0.06158
		155.12	0.03967		155.12	0.02466
		155.08	0.05613		155.08	-0.02267
		155.04	-0.02009		155.04	-0.07372
		155	-0.01188		155	0.02671
