# Supplementary material for: Tailoring vertical phase distribution of quasi-two-dimensional perovskite films via surface modification of hole-transporting layer
Source: Nat Commun. 2019 Feb 20;10:878. doi: 10.1038/s41467-019-08843-5 (PMC6382759; doi:10.1038/s41467-019-08843-5)
Supplement: Supplementary file 2 — Source Data [file 41467_2019_8843_MOESM2_ESM.zip › data source 20190129/figure S7.xlsx]

## Sheet: Sheet1
		the PL spectrum of two dimensional perovskite deposited on different substrates. (excited from back side)
		PEDOT:PSS			PSSH			DMSO treated PEDOT:PSS
		wavelength (nm)	Normalized PL		wavelength (nm)	Normalized PL		wavelength (nm)	Normalized PL
		500	0.00103		500	0.00145		500	0.00576
		501	0.00109		501	0.00151		501	0.00517
		502	0.00113		502	0.00158		502	0.0055
		503	0.00119		503	0.00166		503	0.00566
		504	0.0013		504	0.00173		504	0.00707
		505	0.00144		505	0.0018		505	0.00552
		506	0.00135		506	0.00189		506	0.00734
		507	0.00142		507	0.00198		507	0.00762
		508	0.00148		508	0.00206		508	0.00762
		509	0.00162		509	0.00212		509	0.00794
		510	0.00148		510	0.00218		510	0.00732
		511	0.00157		511	0.00224		511	0.0079
		512	0.00162		512	0.0023		512	0.00798
		513	0.00164		513	0.00236		513	0.00817
		514	0.00181		514	0.00241		514	0.00865
		515	0.00173		515	0.00247		515	0.0092
		516	0.00178		516	0.00256		516	0.00855
		517	0.00197		517	0.00265		517	0.00887
		518	0.00184		518	0.00271		518	0.00891
		519	0.00196		519	0.00274		519	0.00863
		520	0.0019		520	0.00278		520	0.00889
		521	0.002		521	0.00283		521	0.00932
		522	0.00207		522	0.00285		522	0.0094
		523	0.00202		523	0.00287		523	0.00944
		524	0.00181		524	0.00289		524	0.00998
		525	0.00205		525	0.0029		525	0.0093
		526	0.00202		526	0.00292		526	0.00942
		527	0.002		527	0.00295		527	0.00857
		528	0.00211		528	0.003		528	0.01039
		529	0.00204		529	0.00307		529	0.00942
		530	0.00212		530	0.00313		530	0.01015
		531	0.0021		531	0.00316		531	0.00984
		532	0.00215		532	0.00315		532	0.00968
		533	0.0022		533	0.00313		533	0.00926
		534	0.00209		534	0.00312		534	0.01045
		535	0.00214		535	0.00312		535	0.00998
		536	0.00211		536	0.00311		536	0.00906
		537	0.00222		537	0.00308		537	0.00908
		538	0.002		538	0.00305		538	0.01003
		539	0.00201		539	0.00304		539	0.00891
		540	0.002		540	0.00304		540	0.00992
		541	0.00212		541	0.00301		541	0.00841
		542	0.0021		542	0.00296		542	0.00849
		543	0.00212		543	0.00293		543	0.00813
		544	0.00203		544	0.00295		544	0.00863
		545	0.0021		545	0.00299		545	0.00756
		546	0.00204		546	0.00299		546	0.00811
		547	0.002		547	0.00294		547	0.00792
		548	0.00197		548	0.0029		548	0.00847
		549	0.00221		549	0.00287		549	0.00851
		550	0.00227		550	0.00286		550	0.00748
		551	0.00213		551	0.00283		551	0.00823
		552	0.00229		552	0.00279		552	0.00796
		553	0.00239		553	0.00275		553	0.0078
		554	0.00252		554	0.00274		554	0.00863
		555	0.00261		555	0.00275		555	0.00825
		556	0.00282		556	0.00279		556	0.00839
		557	0.00298		557	0.00282		557	0.00899
		558	0.0033		558	0.00283		558	0.00792
		559	0.00376		559	0.00282		559	0.00944
		560	0.0039		560	0.00282		560	0.00956
		561	0.00431		561	0.00285		561	0.00994
		562	0.00491		562	0.00289		562	0.01009
		563	0.00543		563	0.00294		563	0.01108
		564	0.006		564	0.00301		564	0.01245
		565	0.00675		565	0.00314		565	0.01378
		566	0.00747		566	0.00333		566	0.01433
		567	0.00826		567	0.00355		567	0.0157
		568	0.00939		568	0.00377		568	0.01773
		569	0.01056		569	0.00396		569	0.02062
		570	0.01146		570	0.00415		570	0.0209
		571	0.01232		571	0.00433		571	0.02448
		572	0.01339		572	0.00451		572	0.02454
		573	0.01397		573	0.00467		573	0.02636
		574	0.0153		574	0.00483		574	0.02947
		575	0.01604		575	0.00499		575	0.02995
		576	0.01644		576	0.00519		576	0.03485
		577	0.01731		577	0.0054		577	0.03604
		578	0.01754		578	0.00559		578	0.03359
		579	0.01818		579	0.00573		579	0.03303
		580	0.01816		580	0.00581		580	0.03572
		581	0.01788		581	0.00585		581	0.03642
		582	0.01769		582	0.00584		582	0.03557
		583	0.018		583	0.00579		583	0.03477
		584	0.01743		584	0.00571		584	0.03331
		585	0.01757		585	0.00565		585	0.0339
		586	0.01725		586	0.00566		586	0.03234
		587	0.01663		587	0.00577		587	0.03295
		588	0.01635		588	0.00595		588	0.03175
		589	0.01602		589	0.00619		589	0.03121
		590	0.01654		590	0.00646		590	0.03105
		591	0.01653		591	0.00674		591	0.03204
		592	0.01655		592	0.00703		592	0.03371
		593	0.01732		593	0.00743		593	0.03604
		594	0.01831		594	0.008		594	0.03735
		595	0.01856		595	0.00877		595	0.03852
		596	0.01931		596	0.00972		596	0.04287
		597	0.02164		597	0.01081		597	0.04435
		598	0.02256		598	0.01199		598	0.04853
		599	0.02514		599	0.01329		599	0.05526
		600	0.02648		600	0.0148		600	0.05975
		601	0.02943		601	0.01658		601	0.0665
		602	0.03224		602	0.01863		602	0.07242
		603	0.03532		603	0.02078		603	0.08103
		604	0.03896		604	0.02287		604	0.08406
		605	0.04181		605	0.0249		605	0.09506
		606	0.04555		606	0.02699		606	0.10244
		607	0.04902		607	0.02927		607	0.10898
		608	0.05247		608	0.03177		608	0.11832
		609	0.05746		609	0.03445		609	0.12946
		610	0.06006		610	0.03715		610	0.13904
		611	0.06351		611	0.03967		611	0.14417
		612	0.06794		612	0.0419		612	0.15529
		613	0.07073		613	0.04383		613	0.16006
		614	0.07208		614	0.04542		614	0.1637
		615	0.07514		615	0.04666		615	0.16689
		616	0.07748		616	0.04762		616	0.17191
		617	0.07773		617	0.04826		617	0.17348
		618	0.07858		618	0.04843		618	0.16661
		619	0.07931		619	0.04815		619	0.17037
		620	0.08051		620	0.04761		620	0.17207
		621	0.07896		621	0.04691		621	0.16687
		622	0.07833		622	0.04596		622	0.15687
		623	0.0766		623	0.0447		623	0.16247
		624	0.07578		624	0.04328		624	0.14997
		625	0.07422		625	0.04185		625	0.14694
		626	0.07186		626	0.04039		626	0.14349
		627	0.06998		627	0.03894		627	0.1406
		628	0.06898		628	0.03765		628	0.1312
		629	0.06742		629	0.03665		629	0.12616
		630	0.0658		630	0.03593		630	0.1217
		631	0.06419		631	0.03534		631	0.12008
		632	0.06137		632	0.03468		632	0.1181
		633	0.05974		633	0.03385		633	0.1139
		634	0.0596		634	0.03307		634	0.10727
		635	0.05747		635	0.03258		635	0.10907
		636	0.05741		636	0.03249		636	0.10595
		637	0.05765		637	0.03267		637	0.10387
		638	0.05637		638	0.03296		638	0.10466
		639	0.05588		639	0.03323		639	0.10215
		640	0.05651		640	0.03349		640	0.09973
		641	0.05714		641	0.03388		641	0.10025
		642	0.05768		642	0.03461		642	0.1045
		643	0.05802		643	0.03562		643	0.10145
		644	0.05847		644	0.0366		644	0.10102
		645	0.05895		645	0.03719		645	0.10312
		646	0.05979		646	0.0374		646	0.1046
		647	0.05885		647	0.03753		647	0.10351
		648	0.06059		648	0.0378		648	0.10045
		649	0.06014		649	0.03816		649	0.10179
		650	0.06154		650	0.03852		650	0.10092
		651	0.05986		651	0.03885		651	0.10195
		652	0.0605		652	0.03912		652	0.10393
		653	0.06034		653	0.03918		653	0.10242
		654	0.06042		654	0.03896		654	0.09912
		655	0.06045		655	0.03868		655	0.09874
		656	0.06014		656	0.03869		656	0.09579
		657	0.06053		657	0.03903		657	0.09387
		658	0.06111		658	0.03938		658	0.09771
		659	0.0607		659	0.0395		659	0.09486
		660	0.06021		660	0.03949		660	0.09292
		661	0.06077		661	0.03959		661	0.09425
		662	0.06086		662	0.03983		662	0.09138
		663	0.06078		663	0.04011		663	0.08849
		664	0.06213		664	0.04044		664	0.08813
		665	0.06198		665	0.04087		665	0.08998
		666	0.06225		666	0.04137		666	0.08697
		667	0.06367		667	0.04186		667	0.08687
		668	0.06596		668	0.04237		668	0.08641
		669	0.06497		669	0.04297		669	0.0853
		670	0.06453		670	0.04352		670	0.08762
		671	0.06729		671	0.04377		671	0.08263
		672	0.06813		672	0.0437		672	0.08255
		673	0.06942		673	0.04356		673	0.08431
		674	0.07008		674	0.04345		674	0.08382
		675	0.07128		675	0.04328		675	0.08392
		676	0.07143		676	0.04301		676	0.0837
		677	0.07318		677	0.04279		677	0.08232
		678	0.07342		678	0.04275		678	0.08139
		679	0.07383		679	0.04289		679	0.08362
		680	0.0749		680	0.04319		680	0.08331
		681	0.07703		681	0.04369		681	0.08267
		682	0.07605		682	0.04437		682	0.08212
		683	0.07606		683	0.04501		683	0.08334
		684	0.07699		684	0.04543		684	0.08649
		685	0.07794		685	0.04562		685	0.0854
		686	0.07936		686	0.04579		686	0.08671
		687	0.08049		687	0.04608		687	0.08772
		688	0.0813		688	0.04651		688	0.08988
		689	0.08321		689	0.04703		689	0.09122
		690	0.08568		690	0.04772		690	0.08954
		691	0.0869		691	0.04871		691	0.09411
		692	0.09038		692	0.04985		692	0.09332
		693	0.08912		693	0.05081		693	0.09376
		694	0.09181		694	0.05156		694	0.09643
		695	0.09543		695	0.05239		695	0.0995
		696	0.09865		696	0.05353		696	0.10019
		697	0.10092		697	0.05498		697	0.10242
		698	0.10275		698	0.05678		698	0.10498
		699	0.10742		699	0.05884		699	0.1009
		700	0.10939		700	0.06088		700	0.10654
		701	0.11395		701	0.06263		701	0.11117
		702	0.11623		702	0.06411		702	0.11464
		703	0.11924		703	0.06555		703	0.11757
		704	0.12424		704	0.06713		704	0.12032
		705	0.12663		705	0.06885		705	0.12433
		706	0.13376		706	0.07063		706	0.12621
		707	0.13653		707	0.0727		707	0.12982
		708	0.14221		708	0.07552		708	0.13395
		709	0.14901		709	0.07903		709	0.14009
		710	0.15091		710	0.08254		710	0.14868
		711	0.15721		711	0.08565		711	0.15365
		712	0.16331		712	0.08872		712	0.15826
		713	0.1695		713	0.09234		713	0.16701
		714	0.17812		714	0.0966		714	0.16996
		715	0.18349		715	0.10126		715	0.18052
		716	0.18996		716	0.10623		716	0.19016
		717	0.19936		717	0.11157		717	0.19852
		718	0.21063		718	0.11743		718	0.20653
		719	0.21663		719	0.12407		719	0.21281
		720	0.22656		720	0.13177		720	0.22407
		721	0.23534		721	0.14047		721	0.23596
		722	0.24652		722	0.14961		722	0.25019
		723	0.25684		723	0.15855		723	0.26102
		724	0.26741		724	0.16705		724	0.27369
		725	0.28171		725	0.17558		725	0.28934
		726	0.29094		726	0.1849		726	0.29813
		727	0.30448		727	0.1955		727	0.31499
		728	0.32296		728	0.20765		728	0.33263
		729	0.33016		729	0.22146		729	0.35101
		730	0.35226		730	0.23665		730	0.36996
		731	0.36554		731	0.25257		731	0.38547
		732	0.38007		732	0.2687		732	0.40724
		733	0.40278		733	0.28485		733	0.42415
		734	0.41196		734	0.30115		734	0.45019
		735	0.4339		735	0.3183		735	0.46898
		736	0.45411		736	0.33727		736	0.50395
		737	0.47387		737	0.35817		737	0.52065
		738	0.5048		738	0.38027		738	0.55149
		739	0.51843		739	0.40352		739	0.58116
		740	0.5462		740	0.42858		740	0.60002
		741	0.57689		741	0.45541		741	0.63505
		742	0.59169		742	0.48296		742	0.64968
		743	0.61427		743	0.51059		743	0.68057
		744	0.64665		744	0.53876		744	0.71078
		745	0.67213		745	0.56824		745	0.73083
		746	0.70167		746	0.59866		746	0.75806
		747	0.72324		747	0.62901		747	0.78626
		748	0.7464		748	0.65944		748	0.81522
		749	0.77131		749	0.69108		749	0.83915
		750	0.79668		750	0.72413		750	0.86553
		751	0.81626		751	0.75754		751	0.88596
		752	0.84046		752	0.78976		752	0.90476
		753	0.86117		753	0.81905		753	0.92069
		754	0.89148		754	0.84452		754	0.93536
		755	0.90936		755	0.86733		755	0.95444
		756	0.92415		756	0.88922		756	0.97199
		757	0.94461		757	0.90989		757	0.98731
		758	0.96463		758	0.92749		758	0.97983
		759	0.97471		759	0.94159		759	1
		760	0.98868		760	0.95386		760	0.99161
		761	0.99168		761	0.96613		761	0.99555
		762	0.99351		762	0.979		762	0.98797
		763	0.99166		763	0.99107		763	0.98531
		764	1		764	0.99909		764	0.96093
		765	0.98016		765	1		765	0.95557
		766	0.98641		766	0.99317		766	0.93637
		767	0.97177		767	0.98121		767	0.91703
		768	0.97171		768	0.96902		768	0.89686
		769	0.95477		769	0.95921		769	0.87382
		770	0.92353		770	0.94871		770	0.84301
		771	0.91014		771	0.93297		771	0.80691
		772	0.90079		772	0.91142		772	0.78209
		773	0.86825		773	0.88612		773	0.75545
		774	0.85281		774	0.85808		774	0.72786
		775	0.81938		775	0.8271		775	0.68788
		776	0.79188		776	0.7934		776	0.6593
		777	0.76685		777	0.75831		777	0.61728
		778	0.73348		778	0.72407		778	0.58518
		779	0.71632		779	0.693		779	0.55772
		780	0.68083		780	0.66557		780	0.52554
		781	0.64647		781	0.63944		781	0.48986
		782	0.61923		782	0.61173		782	0.46846
		783	0.57982		783	0.58183		783	0.4327
		784	0.56874		784	0.55103		784	0.40239
		785	0.53234		785	0.52044		785	0.37265
		786	0.50595		786	0.49061		786	0.34777
		787	0.4908		787	0.46264		787	0.32069
		788	0.46523		788	0.43766		788	0.29566
		789	0.44429		789	0.4148		789	0.27913
		790	0.41614		790	0.39189		790	0.26163
		791	0.39413		791	0.36828		791	0.23624
		792	0.36904		792	0.34534		792	0.22498
		793	0.355		793	0.32474		793	0.20538
		794	0.32576		794	0.30723		794	0.18848
		795	0.31335		795	0.29191		795	0.17077
		796	0.29405		796	0.27628		796	0.15737
		797	0.28413		797	0.25855		797	0.15256
		798	0.27203		798	0.23991		798	0.1374
		799	0.25178		799	0.22312		799	0.12649
		800	0.23565		800	0.20905		800	0.11509
		801	0.21911		801	0.19637		801	0.10615
		802	0.21213		802	0.18427		802	0.09718
		803	0.19982		803	0.17328		803	0.09031
		804	0.17975		804	0.16335		804	0.08239
		805	0.17612		805	0.15362		805	0.07699
		806	0.16082		806	0.14421		806	0.06913
		807	0.15182		807	0.13623		807	0.06332
		808	0.15039		808	0.12973		808	0.05858
		809	0.14047		809	0.12355		809	0.05417
		810	0.12565		810	0.11679		810	0.05051
		811	0.12488		811	0.10979		811	0.04572
		812	0.11765		812	0.10351		812	0.04111
		813	0.11067		813	0.09829		813	0.03939
		814	0.10895		814	0.09342		814	0.03792
		815	0.09655		815	0.08826		815	0.03327
		816	0.09175		816	0.08298		816	0.03048
		817	0.08668		817	0.07807		817	0.02739
		818	0.08608		818	0.07392		818	0.02458
		819	0.08307		819	0.07092		819	0.02242
		820	0.08081		820	0.06919		820	0.01957
		821	0.07309		821	0.06803		821	0.02011
		822	0.06861		822	0.06625		822	0.01754
		823	0.07019		823	0.06336		823	0.01663
		824	0.06612		824	0.05998		824	0.01461
		825	0.06221		825	0.057		825	0.01348
		826	0.0596		826	0.05491		826	0.01197
		827	0.0587		827	0.0537		827	0.01077
		828	0.05855		828	0.05289		828	0.01027
		829	0.05351		829	0.05204		829	0.00865
		830	0.05139		830	0.05099		830	0.00794
		831	0.04619		831	0.04953		831	0.00766
		832	0.05126		832	0.04743		832	0.00647
		833	0.04279		833	0.04485		833	0.00538
		834	0.04393		834	0.04237		834	0.00578
		835	0.04458		835	0.04044		835	0.00487
		836	0.0424		836	0.03918		836	0.00453
		837	0.03983		837	0.0388		837	0.00384
		838	0.0427		838	0.0395		838	0.00362
		839	0.0426		839	0.0403		839	0.00325
		840	0.04399		840	0.0396		840	0.00265
		841	0.0366		841	0.03733		841	0.00279
		842	0.03451		842	0.03505		842	0.00204
		843	0.03959		843	0.0337		843	0.00182
		844	0.04256		844	0.03289		844	0.00154
		845	0.03793		845	0.03232		845	0.00109
		846	0.04004		846	0.03232		846	0.00113
		847	0.03617		847	0.03267		847	0.000929763
		848	0.0367		848	0.03245		848	0.00090955
		849	0.04688		849	0.03233		849	0.000929763
		850	0.03493		850	0.03232		850	0.000828701
