# Supplementary material for: Tailoring vertical phase distribution of quasi-two-dimensional perovskite films via surface modification of hole-transporting layer
Source: Nat Commun. 2019 Feb 20;10:878. doi: 10.1038/s41467-019-08843-5 (PMC6382759; doi:10.1038/s41467-019-08843-5)
Supplement: Supplementary file 2 — Source Data [file 41467_2019_8843_MOESM2_ESM.zip › data source 20190129/figure S8.xlsx]

## Sheet: Sheet1
	PEDOT:PSS			BrB-PEDOT:PSS
	q (A^-1)	intensity (a.u,)		q (A^-1)	intensity (a.u,)
	0.1029	2.5		0.1029	12.5
	0.1058	3.6667		0.1058	14
	0.1087	5.4286		0.1087	16.1429
	0.1116	6.7143		0.1116	16.4286
	0.1145	6.2		0.1145	17.3
	0.1174	4.4444		0.1174	17.4444
	0.1203	4.6364		0.1203	18.2727
	0.1232	4.1429		0.1232	17.1429
	0.1261	5.3077		0.1261	17.0769
	0.129	4.6667		0.129	16.5833
	0.1319	4.1765		0.1319	17.2941
	0.1348	3.7857		0.1348	16.3571
	0.1377	4.5		0.1377	16.6875
	0.1406	3.5294		0.1406	15.8824
	0.1435	3.8889		0.1435	15.5
	0.1464	2.6111		0.1464	15.7778
	0.1493	3.1905		0.1493	15.5714
	0.1522	2.6316		0.1522	15.4737
	0.1551	2.7222		0.1551	15.1667
	0.158	2.5652		0.158	15.087
	0.1609	2.6087		0.1609	15.2609
	0.1638	2.6667		0.1638	14.619
	0.1667	2.4074		0.1667	15.2222
	0.1696	1.92		0.1696	15
	0.1725	2		0.1725	15.1923
	0.1754	1.6923		0.1754	14.6538
	0.1783	1.8214		0.1783	13.9643
	0.1812	2.2		0.1812	14.4
	0.1841	1.871		0.1841	13.6129
	0.187	2.2143		0.187	14.1429
	0.1899	2.0345		0.1899	13.7241
	0.1928	1.7879		0.1928	14.2121
	0.1957	1.5		0.1957	14.0313
	0.1986	1.8		0.1986	14.1
	0.2015	1.4167		0.2015	13.9722
	0.2044	1.6774		0.2044	13.6774
	0.2073	1.3824		0.2073	13.8824
	0.2102	1.6471		0.2102	13.7059
	0.2131	1.4286		0.2131	13.6
	0.216	1.6571		0.216	13.7429
	0.2189	1.5641		0.2189	13.2821
	0.2218	1.4359		0.2218	13.5641
	0.2247	1.2821		0.2247	13.6923
	0.2276	2.0256		0.2276	13.5128
	0.2305	1.5476		0.2305	13.7619
	0.2334	1.8684		0.2334	13.6316
	0.2363	1.4889		0.2363	13.6222
	0.2392	1.6977		0.2392	13.3256
	0.2421	1.8333		0.2421	14.1667
	0.245	1.093		0.245	14.3023
	0.2479	1.4375		0.2479	13.6042
	0.2508	1.9286		0.2508	14.119
	0.2537	1.8571		0.2537	13.7959
	0.2566	1.3778		0.2566	14.0222
	0.2595	1.4894		0.2595	13.8723
	0.2624	1.6667		0.2624	13.7292
	0.2653	1.451		0.2653	13.6667
	0.2682	1.4667		0.2682	13.5333
	0.2711	1.3077		0.2711	13.25
	0.274	1.24		0.274	13.7
	0.2769	1.5741		0.2769	13.4074
	0.2798	1.1224		0.2798	13.3265
	0.2827	1.1207		0.2827	12.9828
	0.2856	0.9423		0.2856	13.3846
	0.2885	0.9464		0.2885	13.1964
	0.2914	1.0926		0.2914	13.2593
	0.2943	1.2373		0.2943	13.2034
	0.2972	1.037		0.2972	13.2037
	0.3001	1.0656		0.3001	13.2295
	0.303	0.9464		0.303	13.4821
	0.3059	1.2131		0.3059	13.1311
	0.3088	1.1667		0.3088	13.2
	0.3117	1.0492		0.3117	13.1967
	0.3146	1.0508		0.3146	13.3051
	0.3175	0.9697		0.3175	13.2273
	0.3204	0.8197		0.3204	13.4098
	0.3233	1.0159		0.3233	13.4286
	0.3262	0.9375		0.3262	13.2031
	0.3291	0.8939		0.3291	13.303
	0.332	0.9836		0.332	13.3443
	0.3349	0.8485		0.3349	13.1818
	0.3378	0.8676		0.3378	13.1029
	0.3407	1.1515		0.3407	13.2273
	0.3436	0.8571		0.3436	13
	0.3465	0.8028		0.3465	13.2394
	0.3494	1.1194		0.3494	13.4328
	0.3523	1.0667		0.3523	13.24
	0.3552	1.1233		0.3552	13.4795
	0.3581	0.9571		0.3581	13.3571
	0.361	1.0137		0.361	13.2466
	0.3639	1.1447		0.3639	13.1842
	0.3668	0.9437		0.3668	13.2254
	0.3697	0.7089		0.3697	13.0253
	0.3726	1		0.3726	13.1579
	0.3755	0.9178		0.3755	13.2603
	0.3784	1.2025		0.3784	12.9241
	0.3813	0.9625		0.3813	13.05
	0.3842	0.974		0.3842	13.2078
	0.3871	1.0886		0.3871	13.2658
	0.39	0.8916		0.39	13.0964
	0.3929	0.8101		0.3929	13.0633
	0.3958	1.1951		0.3958	13.5
	0.3987	1.0122		0.3987	13.5366
	0.4016	0.975		0.4016	13.2375
	0.4045	0.8434		0.4045	13.5301
	0.4074	0.9545		0.4074	13.1932
	0.4103	0.7674		0.4103	13.2907
	0.4132	1.046		0.4132	13.1609
	0.4161	0.7471		0.4161	13.092
	0.419	0.75		0.419	13.0109
	0.4219	0.9639		0.4219	12.9157
	0.4248	0.9896		0.4248	12.9896
	0.4277	1.0787		0.4277	13.2584
	0.4306	1.1209		0.4306	13.2088
	0.4335	0.9565		0.4335	13.1848
	0.4364	1.1224		0.4364	13.1327
	0.4393	1.1023		0.4393	13.3068
	0.4422	1		0.4422	13.2551
	0.4451	1.0323		0.4451	13.2151
	0.448	1.1368		0.448	13.0105
	0.4509	0.9691		0.4509	13.1753
	0.4538	0.9515		0.4538	13.0388
	0.4567	0.8925		0.4567	13.1075
	0.4596	0.9792		0.4596	13.0313
	0.4625	0.9604		0.4625	13.0792
	0.4654	1.05		0.4654	13.24
	0.4683	0.8788		0.4683	13.101
	0.4712	0.9423		0.4712	13.2404
	0.4741	0.9091		0.4741	13.0606
	0.477	1.07		0.477	13.28
	0.4799	1.0092		0.4799	13.0917
	0.4828	1.1553		0.4828	13.0874
	0.4857	1.0926		0.4857	13.1481
	0.4886	1.019		0.4886	13.0476
	0.4915	1.1071		0.4915	13.2054
	0.4944	1.1881		0.4944	13.1584
	0.4973	1.115		0.4973	13.3186
	0.5002	0.9545		0.5002	13.2182
	0.5031	1.1963		0.5031	13.1869
	0.506	1.1429		0.506	13.2946
	0.5089	1.1897		0.5089	13.1897
	0.5118	1.1852		0.5118	13.1111
	0.5147	1.0427		0.5147	13.1795
	0.5176	1.3929		0.5176	13.2679
	0.5205	1.3423		0.5205	13.2162
	0.5234	1.319		0.5234	13.3017
	0.5263	1.122		0.5263	13.2033
	0.5292	1.4909		0.5292	13.3818
	0.5321	1.3083		0.5321	13.175
	0.535	1.2689		0.535	13.2017
	0.5379	1.4615		0.5379	13.2821
	0.5408	1.5		0.5408	13.3226
	0.5437	1.3167		0.5437	13.275
	0.5466	1.368		0.5466	13.32
	0.5495	1.3565		0.5495	13.1913
	0.5524	1.3571		0.5524	13.2619
	0.5553	1.5372		0.5553	13.3306
	0.5582	1.3889		0.5582	13.2698
	0.5611	1.3516		0.5611	13.2422
	0.564	1.3281		0.564	13.2344
	0.5669	1.5492		0.5669	13.0492
	0.5698	1.3053		0.5698	13.0763
	0.5727	1.2846		0.5727	13.3
	0.5756	1.4141		0.5756	13.3047
	0.5785	1.2424		0.5785	13.3333
	0.5814	1.3309		0.5814	13.2059
	0.5843	1.24		0.5843	13.24
	0.5872	1.2481		0.5872	13.4286
	0.5901	1.1799		0.5901	13.2086
	0.593	1.2672		0.593	13.4046
	0.5959	1.1825		0.5959	13.1679
	0.5988	1.0435		0.5988	13.3986
	0.6017	1		0.6017	13.2319
	0.6046	1.0078		0.6046	13.155
	0.6075	1.1565		0.6075	13.1293
	0.6104	1.0571		0.6104	13.1143
	0.6133	1.036		0.6133	13.3597
	0.6162	0.965		0.6162	13.2587
	0.6191	0.9444		0.6191	13.1806
	0.622	1.1791		0.622	13
	0.6249	1.1633		0.6249	13.0816
	0.6278	1.1184		0.6278	13.1513
	0.6307	1.1799		0.6307	13.0216
	0.6336	1.1875		0.6336	12.9514
	0.6365	1.0728		0.6365	13.1258
	0.6394	1.3517		0.6394	13.1862
	0.6423	1.1497		0.6423	13.1497
	0.6452	1.2039		0.6452	13.0789
	0.6481	1.1867		0.6481	13.02
	0.651	1.0537		0.651	13.3289
	0.6539	1.0537		0.6539	13.1879
	0.6568	1.0795		0.6568	13.1722
	0.6597	0.9416		0.6597	13.1818
	0.6626	0.9868		0.6626	13.0265
	0.6655	0.9939		0.6655	13.0184
	0.6684	1.1667		0.6684	13.3133
	0.6713	1.0494		0.6713	13.2593
	0.6742	0.8065		0.6742	12.9226
	0.6771	0.9811		0.6771	13.1069
	0.68	0.9557		0.68	13.0949
	0.6829	0.9387		0.6829	13.0982
	0.6858	0.9937		0.6858	12.9623
	0.6887	0.9938		0.6887	13.2901
	0.6916	1.0714		0.6916	13.0655
	0.6945	0.9308		0.6945	13.1635
	0.6974	0.8841		0.6974	13.1768
	0.7003	1.0119		0.7003	13.0833
	0.7032	0.9882		0.7032	12.9882
	0.7061	0.9691		0.7061	13.0247
	0.709	1		0.709	12.9882
	0.7119	0.9598		0.7119	13.0402
	0.7148	1.1043		0.7148	13.0859
	0.7177	1.0058		0.7177	13.2254
	0.7206	1.0636		0.7206	13.1272
	0.7235	1.0625		0.7235	13.0625
	0.7264	1.0179		0.7264	13.1429
	0.7293	1.073		0.7293	13.118
	0.7322	1.2197		0.7322	12.9942
	0.7351	1.2		0.7351	13.2629
	0.738	1.16		0.738	13.4114
	0.7409	1.0435		0.7409	13.2337
	0.7438	1.0116		0.7438	13.3064
	0.7467	1.0707		0.7467	13.3424
	0.7496	1.082		0.7496	13.3989
	0.7525	1.1143		0.7525	13.3429
	0.7554	1.0963		0.7554	13.3422
	0.7583	1.0055		0.7583	13.3791
	0.7612	0.9945		0.7612	13.3934
	0.7641	1.1648		0.7641	13.1374
	0.767	0.8617		0.767	13.2287
	0.7699	1.0103		0.7699	13.2629
	0.7728	0.9943		0.7728	13.12
	0.7757	1.0553		0.7757	13.206
	0.7786	1.0899		0.7786	13.2646
	0.7815	1.1263		0.7815	13.2158
	0.7844	0.9516		0.7844	13.3226
	0.7873	1.0457		0.7873	13.3046
	0.7902	1.0104		0.7902	13.3021
	0.7931	0.9263		0.7931	13.2737
	0.796	0.9854		0.796	13.2039
	0.7989	1.1277		0.7989	13.1702
	0.8018	1.0152		0.8018	13.2222
	0.8047	1.0201		0.8047	13.3266
	0.8076	1.104		0.8076	13.3069
	0.8105	1.1421		0.8105	13.1675
	0.8134	1.05		0.8134	13.165
	0.8163	1.1422		0.8163	13.2059
	0.8192	1.1366		0.8192	13.2488
	0.8221	1.185		0.8221	13.335
	0.825	1.1893		0.825	13.5049
	0.8279	1.1962		0.8279	13.3541
	0.8308	1.1553		0.8308	13.3689
	0.8337	1.1275		0.8337	13.4118
	0.8366	1.1065		0.8366	13.4954
	0.8395	0.9951		0.8395	13.3284
	0.8424	1.1349		0.8424	13.4047
	0.8453	0.9429		0.8453	13.381
	0.8482	1.1773		0.8482	13.3227
	0.8511	1.3221		0.8511	13.4615
	0.854	1.1869		0.854	13.4439
	0.8569	1.2646		0.8569	13.5022
	0.8598	1.0892		0.8598	13.5352
	0.8627	1.2267		0.8627	13.4844
	0.8656	1.2701		0.8656	13.4171
	0.8685	1.3467		0.8685	13.5733
	0.8714	1.2422		0.8714	13.4619
	0.8743	1.2982		0.8743	13.386
	0.8772	1.3616		0.8772	13.6295
	0.8801	1.4072		0.8801	13.3801
	0.883	1.4831		0.883	13.4534
	0.8859	1.4026		0.8859	13.5541
	0.8888	1.2969		0.8888	13.6026
	0.8917	1.4206		0.8917	13.6953
	0.8946	1.4644		0.8946	13.6527
	0.8975	1.4304		0.8975	13.6261
	0.9004	1.3632		0.9004	13.8077
	0.9033	1.5167		0.9033	13.75
	0.9062	1.3617		0.9062	13.7489
	0.9091	1.5882		0.9091	13.8067
	0.912	1.5892		0.912	13.7095
	0.9149	1.59		0.9149	13.6904
	0.9178	1.5638		0.9178	13.6296
	0.9207	1.4855		0.9207	13.8257
	0.9236	1.5668		0.9236	13.7692
	0.9265	1.3817		0.9265	13.7635
	0.9294	1.4706		0.9294	13.8613
	0.9323	1.3828		0.9323	13.8203
	0.9352	1.4089		0.9352	13.8219
	0.9381	1.3908		0.9381	13.7101
	0.941	1.5516		0.941	13.6825
	0.9439	1.3508		0.9439	13.8629
	0.9468	1.3227		0.9468	13.8367
	0.9497	1.4113		0.9497	13.9758
	0.9526	1.593		0.9526	13.9922
	0.9555	1.7183		0.9555	13.9127
	0.9584	1.5418		0.9584	13.8088
	0.9613	1.7695		0.9613	14.1602
	0.9642	1.793		0.9642	14.4023
	0.9671	1.8235		0.9671	14.0078
	0.97	1.8471		0.97	14.5059
	0.9729	2.1494		0.9729	14.7548
	0.9758	2.4867		0.9758	15.1939
	0.9787	2.3922		0.9787	14.4706
	0.9816	2.855		0.9816	15.9542
	0.9845	4.3731		0.9845	16.95
	0.9874	4.8016		0.9874	17.2023
	0.9903	3.847		0.9903	16.2948
	0.9932	9.2197		0.9932	20.2538
	0.9961	11.8856		0.9961	20.5424
	0.999	10.4805		0.999	17.9336
	1.0019	9.6926		1.0019	22.4333
	1.0048	8.9225		1.0048	24.4207
	1.0077	6.8539		1.0077	21.5581
	1.0106	5.0443		1.0106	23.3838
	1.0135	7.2593		1.0135	28.6926
	1.0164	6.5331		1.0164	28.2794
	1.0193	4.9816		1.0193	23.5368
	1.0222	5.8603		1.0222	32.4963
	1.0251	4.4158		1.0251	29.3584
	1.028	3.0258		1.028	22.9889
	1.0309	2.7927		1.0309	21.4218
	1.0338	2.6912		1.0338	19.8667
	1.0367	2.1273		1.0367	17.1018
	1.0396	1.8225		1.0396	15.5616
	1.0425	1.9078		1.0425	15.9113
	1.0454	1.9534		1.0454	15.2437
	1.0483	1.8947		1.0483	14.9965
	1.0512	1.8315		1.0512	14.6237
	1.0541	1.8648		1.0541	14.6263
	1.057	1.7663		1.057	14.354
	1.0599	1.5936		1.0599	14.2615
	1.0628	1.7053		1.0628	14.3158
	1.0657	1.6483		1.0657	14.1897
	1.0686	1.5862		1.0686	14.1483
	1.0715	1.6549		1.0715	14.1725
	1.0744	1.5753		1.0744	14.2123
	1.0773	1.433		1.0773	13.9278
	1.0802	1.4266		1.0802	13.8908
	1.0831	1.5256		1.0831	13.9147
	1.086	1.526		1.086	13.872
	1.0889	1.4751		1.0889	13.9169
	1.0918	1.5274		1.0918	13.75
	1.0947	1.6246		1.0947	13.9601
	1.0976	1.4474		1.0976	13.8059
	1.1005	1.4329		1.1005	13.8456
	1.1034	1.4053		1.1034	13.794
	1.1063	1.5439		1.1063	13.8851
	1.1092	1.5871		1.1092	13.9774
	1.1121	1.5574		1.1121	13.882
	1.115	1.5338		1.115	13.8378
	1.1179	1.5584		1.1179	13.8799
	1.1208	1.571		1.1208	13.7161
	1.1237	1.3356		1.1237	13.8591
	1.1266	1.5016		1.1266	13.6689
	1.1295	1.6804		1.1295	13.7405
	1.1324	1.6019		1.1324	13.7055
	1.1353	1.5212		1.1353	13.7492
	1.1382	1.5756		1.1382	13.91
	1.1411	1.5719		1.1411	13.8375
	1.144	1.557		1.144	13.7215
	1.1469	1.5244		1.1469	13.7752
	1.1498	1.6497		1.1498	13.8408
	1.1527	1.4369		1.1527	13.7908
	1.1556	1.4395		1.1556	13.9204
	1.1585	1.5		1.1585	13.758
	1.1614	1.5968		1.1614	13.9397
	1.1643	1.5		1.1643	13.966
	1.1672	1.4907		1.1672	13.6988
	1.1701	1.5095		1.1701	13.7089
	1.173	1.6738		1.173	13.7744
	1.1759	1.5783		1.1759	13.8404
	1.1788	1.6031		1.1788	13.7406
	1.1817	1.6829		1.1817	13.8262
	1.1846	1.6627		1.1846	13.9582
	1.1875	1.6839		1.1875	13.9362
	1.1904	1.5213		1.1904	13.8262
	1.1933	1.6037		1.1933	13.9207
	1.1962	1.6607		1.1962	13.6786
	1.1991	1.7644		1.1991	13.997
	1.202	1.7321		1.202	13.9554
	1.2049	1.7781		1.2049	13.9909
	1.2078	1.8211		1.2078	13.8299
	1.2107	1.5672		1.2107	14.0239
	1.2136	1.6261		1.2136	13.9763
	1.2165	1.6361		1.2165	14
	1.2194	1.7485		1.2194	13.9211
	1.2223	1.8839		1.2223	14.0804
	1.2252	1.7901		1.2252	14.0058
	1.2281	1.8171		1.2281	14.0177
	1.231	1.8208		1.231	13.9451
	1.2339	1.9257		1.2339	13.9886
	1.2368	1.7588		1.2368	13.8912
	1.2397	1.9088		1.2397	13.9658
	1.2426	1.9036		1.2426	13.8678
	1.2455	1.827		1.2455	14.0147
	1.2484	1.7637		1.2484	14.098
	1.2513	1.7983		1.2513	14.1148
	1.2542	1.7662		1.2542	14.0986
	1.2571	1.8857		1.2571	14.0657
	1.26	1.9494		1.26	14.1601
	1.2629	1.8867		1.2629	14.068
	1.2658	1.8481		1.2658	14.0994
	1.2687	1.9042		1.2687	14.1296
	1.2716	1.9331		1.2716	14.1978
	1.2745	1.9465		1.2745	14.0648
	1.2774	1.9754		1.2774	14.1967
	1.2803	1.9306		1.2803	14.3333
	1.2832	1.9524		1.2832	14.2465
	1.2861	1.9189		1.2861	14.2405
	1.289	1.9362		1.289	14.0745
	1.2919	2.0166		1.2919	14.2521
	1.2948	1.9807		1.2948	14.1873
	1.2977	2.2823		1.2977	14.336
	1.3006	1.9733		1.3006	14.3147
	1.3035	2.1168		1.3035	14.4293
	1.3064	2.164		1.3064	14.3333
	1.3093	2.0595		1.3093	14.3216
	1.3122	2.1376		1.3122	14.5317
	1.3151	2.0914		1.3151	14.4543
	1.318	2.2022		1.318	14.5229
	1.3209	2.2246		1.3209	14.3957
	1.3238	2.2454		1.3238	14.6005
	1.3267	2.1406		1.3267	14.3594
	1.3296	2.2884		1.3296	14.4947
	1.3325	2.2306		1.3325	14.5518
	1.3354	2.2974		1.3354	14.6692
	1.3383	2.3429		1.3383	14.5026
	1.3412	2.2364		1.3412	14.6
	1.3441	2.1926		1.3441	14.6464
	1.347	2.2769		1.347	14.6436
	1.3499	2.2964		1.3499	14.6134
	1.3528	2.2798		1.3528	14.6192
	1.3557	2.4799		1.3557	14.7261
	1.3586	2.5		1.3586	14.6
	1.3615	2.3934		1.3615	14.6675
	1.3644	2.3876		1.3644	14.5736
	1.3673	2.3703		1.3673	14.6625
	1.3702	2.5639		1.3702	14.8471
	1.3731	2.5098		1.3731	14.7353
	1.376	2.4813		1.376	14.7082
	1.3789	2.2704		1.3789	14.6939
	1.3818	2.5611		1.3818	14.8778
	1.3847	2.4914		1.3847	14.8973
	1.3876	2.6917		1.3876	14.9474
	1.3905	2.6262		1.3905	14.8564
	1.3934	2.7825		1.3934	14.955
	1.3963	2.8875		1.3963	15.1883
	1.3992	2.8787		1.3992	15.2079
	1.4021	3.2087		1.4021	15.3811
	1.405	3.067		1.405	15.4617
	1.4079	3.2944		1.4079	15.4866
	1.4108	3.3397		1.4108	15.9665
	1.4137	3.3902		1.4137	15.7805
	1.4166	3.2723		1.4166	15.9831
	1.4195	3.3186		1.4195	16.0956
	1.4224	3.4907		1.4224	16.1145
	1.4253	3.3957		1.4253	16.1943
	1.4282	3.3086		1.4282	15.9383
	1.4311	3.4484		1.4311	16.0408
	1.434	3.5057		1.434	16.1678
	1.4369	3.3497		1.4369	16.0373
	1.4398	3.15		1.4398	15.8214
	1.4427	3.277		1.4427	15.7817
	1.4456	2.9366		1.4456	15.3826
	1.4485	2.8275		1.4485	15.4709
	1.4514	2.9859		1.4514	15.3624
	1.4543	3.0023		1.4543	15.3155
	1.4572	2.8111		1.4572	15.2488
	1.4601	2.9421		1.4601	15.1991
	1.463	2.9145		1.463	15.4273
	1.4659	2.8124		1.4659	15.405
	1.4688	2.9114		1.4688	15.3591
	1.4717	2.9955		1.4717	15.2647
	1.4746	2.9384		1.4746	15.3653
	1.4775	2.8273		1.4775	15.3659
	1.4804	3.0205		1.4804	15.3773
	1.4833	3.0598		1.4833	15.1908
	1.4862	2.9097		1.4862	15.2885
	1.4891	2.9819		1.4891	15.2873
	1.492	3.1054		1.492	15.3094
	1.4949	3.0579		1.4949	15.3541
	1.4978	3.0903		1.4978	15.2599
	1.5007	3.1641		1.5007	15.2395
	1.5036	3.0703		1.5036	15.2593
	1.5065	3.173		1.5065	15.3079
	1.5094	3.286		1.5094	15.3991
	1.5123	3.2276		1.5123	15.2713
	1.5152	3.2232		1.5152	15.2057
	1.5181	3.0842		1.5181	15.3542
	1.521	3.0713		1.521	15.3132
	1.5239	3.2467		1.5239	15.5022
	1.5268	3.1703		1.5268	15.5022
	1.5297	3.217		1.5297	15.4447
	1.5326	3.1704		1.5326	15.4535
	1.5355	3.2646		1.5355	15.3818
	1.5384	3.4612		1.5384	15.4871
	1.5413	3.1875		1.5413	15.5
	1.5442	3.3958		1.5442	15.5305
	1.5471	3.27		1.5471	15.4924
	1.55	3.4258		1.55	15.8369
	1.5529	3.4256		1.5529	15.6289
	1.5558	3.2647		1.5558	15.5693
	1.5587	3.167		1.5587	15.6744
	1.5616	3.3475		1.5616	15.6908
	1.5645	3.433		1.5645	15.5959
	1.5674	3.4041		1.5674	15.868
	1.5703	3.3326		1.5703	15.8067
	1.5732	3.4262		1.5732	15.7746
	1.5761	3.5729		1.5761	15.7442
	1.579	3.4753		1.579	15.858
	1.5819	3.6144		1.5819	15.8515
	1.5848	3.5616		1.5848	15.6828
	1.5877	3.7039		1.5877	15.8675
	1.5906	3.7661		1.5906	15.9435
	1.5935	3.7475		1.5935	16.1589
	1.5964	3.8126		1.5964	16.0591
	1.5993	3.7996		1.5993	16.2285
	1.6022	3.7907		1.6022	16.2012
	1.6051	3.8921		1.6051	16.3544
	1.608	3.9138		1.608	16.1483
	1.6109	3.9645		1.6109	16.3609
	1.6138	3.8909		1.6138	16.379
	1.6167	4		1.6167	16.1941
	1.6196	4.2169		1.6196	16.3896
	1.6225	4.2372		1.6225	16.4269
	1.6254	3.996		1.6254	16.5151
	1.6283	4.3772		1.6283	16.6692
	1.6312	4.2782		1.6312	16.7743
	1.6341	4.2016		1.6341	16.7905
	1.637	4.3507		1.637	16.7746
	1.6399	4.4219		1.6399	17.1465
	1.6428	4.5582		1.6428	17.0217
	1.6457	4.6423		1.6457	17.2827
	1.6486	4.5349		1.6486	17.3488
	1.6515	4.3852		1.6515	17.3397
	1.6544	5.0577		1.6544	17.4923
	1.6573	4.5441		1.6573	17.2414
	1.6602	4.6291		1.6602	17.7419
	1.6631	4.6814		1.6631	17.5355
	1.666	4.7544		1.666	17.5203
	1.6689	4.8435		1.6689	17.6814
	1.6718	4.5803		1.6718	17.3384
	1.6747	4.5273		1.6747	17.7288
	1.6776	4.3151		1.6776	17.1981
	1.6805	4.4556		1.6805	17.31
	1.6834	4.6353		1.6834	17.2293
	1.6863	4.2688		1.6863	17.1165
	1.6892	4.4613		1.6892	17.1153
	1.6921	4.2319		1.6921	16.7124
	1.695	4.3358		1.695	16.9627
	1.6979	4.4101		1.6979	17.0019
	1.7008	4.0731		1.7008	16.9726
	1.7037	4.5529		1.7037	17.1496
	1.7066	4.3158		1.7066	17.0109
	1.7095	4.58		1.7095	17.3473
	1.7124	4.7213		1.7124	17.5811
	1.7153	4.7941		1.7153	17.7555
	1.7182	4.8106		1.7182	17.8106
	1.7211	4.9327		1.7211	18.0455
	1.724	4.9651		1.724	17.9634
	1.7269	5.0181		1.7269	18.118
	1.7298	4.8237		1.7298	17.9982
	1.7327	4.8594		1.7327	17.8274
	1.7356	4.9439		1.7356	17.8553
	1.7385	4.7273		1.7385	17.6898
	1.7414	4.6049		1.7414	17.5217
	1.7443	4.6136		1.7443	17.5332
	1.7472	4.3009		1.7472	17.2631
	1.7501	4.2885		1.7501	17.1976
	1.753	4.4291		1.753	16.7451
	1.7559	4.1869		1.7559	16.5623
	1.7588	4.1443		1.7588	16.6486
	1.7617	3.958		1.7617	16.4553
	1.7646	3.9162		1.7646	16.3543
	1.7675	3.8759		1.7675	16.3707
	1.7704	3.8881		1.7704	16.4352
	1.7733	3.8277		1.7733	16.1233
	1.7762	4.022		1.7762	16.3418
	1.7791	3.9983		1.7791	16.3247
	1.782	3.9032		1.782	16.0968
	1.7849	3.6875		1.7849	16.1979
	1.7878	3.8883		1.7878	16.1895
	1.7907	3.8275		1.7907	16.2563
	1.7936	3.8872		1.7936	16.0859
	1.7965	3.7568		1.7965	16.3316
	1.7994	3.7752		1.7994	16.1913
	1.8023	3.7214		1.8023	16.159
	1.8052	3.9801		1.8052	16.0795
	1.8081	4.0298		1.8081	16.1669
	1.811	3.8935		1.811	16.1448
	1.8139	3.7822		1.8139	15.8878
	1.8168	3.8233		1.8168	16.0217
	1.8197	3.8602		1.8197	16.1201
	1.8226	3.8678		1.8226	16.1537
	1.8255	3.8564		1.8255	16.0914
	1.8284	3.7997		1.8284	15.9669
	1.8313	3.932		1.8313	16.0081
	1.8342	3.7796		1.8342	15.9744
	1.8371	3.8026		1.8371	16.0275
	1.84	3.8977		1.84	16.1436
	1.8429	3.888		1.8429	16.0422
	1.8458	3.9904		1.8458	16.1124
	1.8487	3.6847		1.8487	15.9586
	1.8516	3.8482		1.8516	16.1214
	1.8545	3.7631		1.8545	16.1065
	1.8574	4.0048		1.8574	16.119
	1.8603	3.7564		1.8603	16.6369
	1.8632	3.948		1.8632	16.6142
	1.8661	3.8186		1.8661	16.6806
	1.869	3.7301		1.869	16.1014
	1.8719	3.7702		1.8719	16.0158
	1.8748	3.7255		1.8748	16.2377
	1.8777	3.772		1.8777	16.1557
	1.8806	3.6855		1.8806	15.9984
	1.8835	3.7014		1.8835	15.9191
	1.8864	3.8481		1.8864	16.1349
	1.8893	3.6981		1.8893	16.1192
	1.8922	3.8169		1.8922	15.9908
	1.8951	3.7718		1.8951	16.1501
	1.898	3.7778		1.898	16.0642
	1.9009	3.8509		1.9009	16.0045
	1.9038	3.8908		1.9038	16.0846
	1.9067	3.7385		1.9067	16.0954
	1.9096	3.7781		1.9096	16.0775
	1.9125	3.8301		1.9125	16.0602
	1.9154	3.8373		1.9154	16
	1.9183	3.7921		1.9183	16.088
	1.9212	3.8479		1.9212	15.9955
	1.9241	3.8788		1.9241	15.997
	1.927	3.6964		1.927	16.0238
	1.9299	3.8202		1.9299	15.9837
	1.9328	3.9296		1.9328	16.3772
	1.9357	3.6988		1.9357	16.224
	1.9386	3.867		1.9386	16.2193
	1.9415	3.6381		1.9415	16.1123
	1.9444	3.7973		1.9444	16.3136
	1.9473	3.7585		1.9473	16.2267
	1.9502	4		1.9502	16.3086
	1.9531	4.1047		1.9531	16.3634
	1.956	3.8956		1.956	16.4221
	1.9589	4.0249		1.9589	16.4773
	1.9618	4.3702		1.9618	16.7135
	1.9647	4.5318		1.9647	16.8006
	1.9676	4.6298		1.9676	16.891
	1.9705	4.9622		1.9705	17.0741
	1.9734	4.9108		1.9734	17.2014
	1.9763	5.2065		1.9763	17.2489
	1.9792	5.2155		1.9792	17.0273
	1.9821	5.5434		1.9821	17.8251
	1.985	5.5692		1.985	17.8825
	1.9879	5.655		1.9879	18.1676
	1.9908	5.6383		1.9908	17.9972
	1.9937	5.7233		1.9937	18.0197
	1.9966	5.5284		1.9966	17.9598
	1.9995	5.2941		1.9995	18.0158
	2.0024	5.1863		2.0024	17.8571
	2.0053	5.015		2.0053	17.2828
	2.0082	4.8701		2.0082	17.6243
	2.0111	5.2559		2.0111	17.7858
	2.014	4.9364		2.014	17.6252
	2.0169	4.873		2.0169	17.3074
	2.0198	4.4501		2.0198	16.9891
	2.0227	4.4159		2.0227	16.7674
	2.0256	4.2802		2.0256	16.6841
	2.0285	4.0928		2.0285	16.4666
	2.0314	3.9905		2.0314	16.2727
	2.0343	3.6735		2.0343	16.2828
	2.0372	3.8168		2.0372	16.2483
	2.0401	3.9315		2.0401	16.3132
	2.043	3.7888		2.043	16.1564
	2.0459	3.7433		2.0459	16.039
	2.0488	3.7513		2.0488	16.1455
	2.0517	3.748		2.0517	16.1226
	2.0546	3.633		2.0546	16.0066
	2.0575	3.6592		2.0575	16.1671
	2.0604	3.6207		2.0604	16.0968
	2.0633	3.7646		2.0633	16.0146
	2.0662	3.6238		2.0662	16.151
	2.0691	3.6345		2.0691	16.2872
	2.072	3.5987		2.072	16.074
	2.0749	3.5		2.0749	16.1214
	2.0778	3.6065		2.0778	16.1484
	2.0807	3.5923		2.0807	16.1006
	2.0836	3.5228		2.0836	16.2256
	2.0865	3.6304		2.0865	16.1738
	2.0894	3.4324		2.0894	16.1338
	2.0923	3.6354		2.0923	16.2487
	2.0952	3.5277		2.0952	16.2149
	2.0981	3.4898		2.0981	16.3376
	2.101	3.5101		2.101	16.2253
	2.1039	3.4832		2.1039	16.0644
	2.1068	3.5574		2.1068	16.0113
	2.1097	3.5247		2.1097	16.0798
	2.1126	3.5427		2.1126	15.9611
	2.1155	3.5408		2.1155	15.8871
	2.1184	3.4549		2.1184	15.9198
	2.1213	3.5842		2.1213	15.9761
	2.1242	3.5336		2.1242	15.858
	2.1271	3.4012		2.1271	15.9805
	2.13	3.4293		2.13	15.8711
	2.1329	3.3767		2.1329	15.9241
	2.1358	3.6355		2.1358	16.0462
	2.1387	3.4975		2.1387	15.8375
	2.1416	3.3924		2.1416	16.0148
	2.1445	3.5895		2.1445	16.0463
	2.1474	3.5672		2.1474	16.0061
	2.1503	3.5721		2.1503	16.1186
	2.1532	3.6341		2.1532	16.0254
	2.1561	3.5804		2.1561	16.0411
	2.159	3.6222		2.159	16.1198
	2.1619	3.7545		2.1619	16.2022
	2.1648	3.7174		2.1648	16.0647
	2.1677	3.6618		2.1677	16.2367
	2.1706	3.8347		2.1706	16.3093
	2.1735	3.7186		2.1735	16.3042
	2.1764	3.7146		2.1764	16.327
	2.1793	3.8923		2.1793	16.4888
	2.1822	3.8496		2.1822	16.5286
	2.1851	3.8711		2.1851	16.463
	2.188	3.9563		2.188	16.6647
	2.1909	4.0175		2.1909	16.6192
	2.1938	4.1508		2.1938	16.7797
	2.1967	4.3869		2.1967	17.0105
	2.1996	4.6039		2.1996	17.0941
	2.2025	4.7775		2.2025	17.24
	2.2054	5.0241		2.2054	17.543
	2.2083	5.2132		2.2083	17.9119
	2.2112	5.4994		2.2112	18.3688
	2.2141	5.9055		2.2141	18.8371
	2.217	5.9352		2.217	19.1933
	2.2199	6.313		2.2199	19.8452
	2.2228	6.4659		2.2228	20.0852
	2.2257	6.5686		2.2257	20.7739
	2.2286	6.5479		2.2286	20.7734
	2.2315	6.8592		2.2315	21.2027
	2.2344	6.8339		2.2344	21.5017
	2.2373	6.505		2.2373	21.4256
	2.2402	6.5727		2.2402	21.3273
	2.2431	6.2081		2.2431	21.0101
	2.246	6.2103		2.246	21.2662
	2.2489	6.0145		2.2489	21.108
	2.2518	5.5089		2.2518	20.6244
	2.2547	5.2785		2.2547	20.1669
	2.2576	4.9676		2.2576	19.625
	2.2605	4.6736		2.2605	19.1103
	2.2634	4.4595		2.2634	18.4573
	2.2663	4.1231		2.2663	18.2059
	2.2692	3.8412		2.2692	17.713
	2.2721	3.6898		2.2721	17.2993
	2.275	3.487		2.275	16.7707
	2.2779	3.3141		2.2779	16.5359
	2.2808	3.3195		2.2808	16.291
	2.2837	3.2814		2.2837	16.0832
	2.2866	3.1763		2.2866	16.1473
	2.2895	3.2337		2.2895	15.7814
	2.2924	3.0836		2.2924	15.7471
	2.2953	3.1059		2.2953	15.6551
	2.2982	3.0693		2.2982	15.5257
	2.3011	2.935		2.3011	15.5527
	2.304	3.0782		2.304	15.4133
	2.3069	2.9798		2.3069	15.3609
	2.3098	2.8099		2.3098	15.2826
	2.3127	2.8728		2.3127	15.3206
	2.3156	2.9768		2.3156	15.2753
	2.3185	2.9046		2.3185	15.1587
	2.3214	2.9863		2.3214	15.1884
	2.3243	2.7845		2.3243	15.1925
	2.3272	2.7743		2.3272	15.1011
	2.3301	2.7963		2.3301	15.0541
	2.333	2.6608		2.333	15.0948
	2.3359	2.6837		2.3359	15.0143
	2.3388	2.7631		2.3388	15.0608
	2.3417	2.8162		2.3417	15.0909
	2.3446	2.7443		2.3446	14.9814
	2.3475	2.7685		2.3475	14.9459
	2.3504	2.7688		2.3504	15.0153
	2.3533	2.6421		2.3533	14.9464
	2.3562	2.6979		2.3562	14.8721
	2.3591	2.7305		2.3591	14.9129
	2.362	2.7019		2.362	14.8904
	2.3649	2.663		2.3649	14.8567
	2.3678	2.6869		2.3678	14.8604
	2.3707	2.6614		2.3707	14.8461
	2.3736	2.5629		2.3736	14.8635
	2.3765	2.6474		2.3765	14.8028
	2.3794	2.5385		2.3794	14.7367
	2.3823	2.6553		2.3823	14.8799
	2.3852	2.5252		2.3852	14.8734
	2.3881	2.519		2.3881	14.8832
	2.391	2.5928		2.391	14.7949
	2.3939	2.6312		2.3939	14.908
	2.3968	2.5261		2.3968	14.9046
	2.3997	2.5896		2.3997	14.8485
	2.4026	2.5702		2.4026	14.9308
	2.4055	2.6442		2.4055	14.9065
	2.4084	2.5595		2.4084	14.9491
	2.4113	2.584		2.4113	14.9389
	2.4142	2.5392		2.4142	14.9566
	2.4171	2.6092		2.4171	14.9454
	2.42	2.6558		2.42	15.1094
	2.4229	2.6374		2.4229	15.0198
	2.4258	2.662		2.4258	14.9143
	2.4287	2.7235		2.4287	15.0909
	2.4316	2.7624		2.4316	15.1637
	2.4345	2.809		2.4345	15.1787
	2.4374	2.8598		2.4374	15.1645
	2.4403	2.8461		2.4403	15.2528
	2.4432	2.7661		2.4432	15.2182
	2.4461	2.7212		2.4461	15.2329
	2.449	2.7945		2.449	15.1725
	2.4519	2.7375		2.4519	15.1688
	2.4548	2.7165		2.4548	15.0881
	2.4577	2.7495		2.4577	15.1421
	2.4606	2.6449		2.4606	15.1417
	2.4635	2.6549		2.4635	14.9909
	2.4664	2.6057		2.4664	15.1464
	2.4693	2.5646		2.4693	14.9318
	2.4722	2.4588		2.4722	14.9158
	2.4751	2.5499		2.4751	14.8455
	2.478	2.3432		2.478	14.793
	2.4809	2.4281		2.4809	14.6452
	2.4838	2.388		2.4838	14.5314
	2.4867	2.3203		2.4867	14.5738
	2.4896	2.2531		2.4896	14.4902
	2.4925	2.1665		2.4925	14.5447
	2.4954	2.1649		2.4954	14.4867
	2.4983	2.2194		2.4983	14.3877
	2.5012	2.1424		2.5012	14.435
	2.5041	2.0688		2.5041	14.3946
	2.507	2.0746		2.507	14.4381
	2.5099	2.1347		2.5099	14.3805
	2.5128	2.0814		2.5128	14.3532
	2.5157	2.0983		2.5157	14.309
	2.5186	2.1458		2.5186	14.3027
	2.5215	2.0165		2.5215	14.2737
	2.5244	1.9932		2.5244	14.2034
	2.5273	2.0448		2.5273	14.2966
	2.5302	2.0988		2.5302	14.1371
	2.5331	2.1124		2.5331	14.1185
	2.536	2.0748		2.536	14.1148
	2.5389	2.0754		2.5389	14.1928
	2.5418	2.1302		2.5418	14.2391
	2.5447	2.1265		2.5447	14.3363
	2.5476	2.098		2.5476	14.321
	2.5505	2.2114		2.5505	14.2187
	2.5534	2.0611		2.5534	14.2318
	2.5563	2.0926		2.5563	14.2456
	2.5592	2.0424		2.5592	14.2212
	2.5621	2.1127		2.5621	14.2886
	2.565	2.1587		2.565	14.1923
	2.5679	2.1508		2.5679	14.2421
	2.5708	2.1465		2.5708	14.2741
	2.5737	2.1807		2.5737	14.3095
	2.5766	2.1327		2.5766	14.1905
	2.5795	2.0497		2.5795	14.3696
	2.5824	2.0844		2.5824	14.2542
	2.5853	2.1952		2.5853	14.1943
	2.5882	2.1143		2.5882	14.2277
	2.5911	2.12		2.5911	14.2052
	2.594	2.1626		2.594	14.2571
	2.5969	2.135		2.5969	14.2777
	2.5998	2.1218		2.5998	14.2445
	2.6027	2.0692		2.6027	14.1825
	2.6056	2.0019		2.6056	14.2498
	2.6085	2.0446		2.6085	14.1529
	2.6114	2.0817		2.6114	14.1994
	2.6143	2.0847		2.6143	14.2417
	2.6172	2.1553		2.6172	14.2272
	2.6201	2.0464		2.6201	14.1963
	2.623	2.1119		2.623	14.3502
	2.6259	2.0883		2.6259	14.2961
	2.6288	2.1336		2.6288	14.1917
	2.6317	2.1187		2.6317	14.2597
	2.6346	2.0883		2.6346	14.3191
	2.6375	2.1038		2.6375	14.2318
	2.6404	2.0507		2.6404	14.1881
	2.6433	2.0862		2.6433	14.213
	2.6462	2.1041		2.6462	14.1778
	2.6491	2.0638		2.6491	14.2031
	2.652	2.107		2.652	14.2652
	2.6549	2.065		2.6549	14.1358
	2.6578	2.0792		2.6578	14.2454
	2.6607	2.0128		2.6607	14.2444
	2.6636	2.0747		2.6636	14.1857
	2.6665	2.1588		2.6665	14.3107
	2.6694	2.0539		2.6694	14.2425
	2.6723	2.0899		2.6723	14.2079
	2.6752	2.0845		2.6752	14.2204
	2.6781	2.112		2.6781	14.1982
	2.681	2.134		2.681	14.1951
	2.6839	2.1137		2.6839	14.2047
	2.6868	2.1147		2.6868	14.3137
	2.6897	2.1529		2.6897	14.2444
	2.6926	2.1243		2.6926	14.2153
	2.6955	2.0308		2.6955	14.1791
	2.6984	2.0496		2.6984	14.2383
	2.7013	2.0322		2.7013	14.1998
	2.7042	2.074		2.7042	14.338
	2.7071	2.1007		2.7071	14.2701
	2.71	2.1642		2.71	14.1967
	2.7129	2.1288		2.7129	14.2607
	2.7158	2.2076		2.7158	14.2056
	2.7187	2.0337		2.7187	14.2002
	2.7216	2.1527		2.7216	14.1783
	2.7245	2.1584		2.7245	14.2002
	2.7274	2.2347		2.7274	14.2535
	2.7303	2.1426		2.7303	14.3854
	2.7332	2.1584		2.7332	14.3081
	2.7361	2.1725		2.7361	14.3011
	2.739	2.2772		2.739	14.3448
	2.7419	2.2229		2.7419	14.3876
	2.7448	2.2604		2.7448	14.3895
	2.7477	2.2703		2.7477	14.4386
	2.7506	2.2741		2.7506	14.4566
	2.7535	2.3074		2.7535	14.4187
	2.7564	2.3602		2.7564	14.3484
	2.7593	2.2748		2.7593	14.5515
	2.7622	2.3409		2.7622	14.5059
	2.7651	2.3522		2.7651	14.4028
	2.768	2.3948		2.768	14.5286
	2.7709	2.3687		2.7709	14.5671
	2.7738	2.2987		2.7738	14.5965
	2.7767	2.401		2.7767	14.6729
	2.7796	2.3311		2.7796	14.7549
	2.7825	2.4138		2.7825	14.7685
	2.7854	2.5141		2.7854	14.7381
	2.7883	2.5049		2.7883	14.8755
	2.7912	2.5575		2.7912	14.9597
	2.7941	2.6133		2.7941	15.0932
	2.797	2.7292		2.797	15.2542
	2.7999	2.7464		2.7999	15.4453
	2.8028	2.9716		2.8028	15.5
	2.8057	3.0978		2.8057	15.6022
	2.8086	3.0882		2.8086	15.9002
	2.8115	3.2244		2.8115	15.883
	2.8144	3.2517		2.8144	16.1548
	2.8173	3.4842		2.8173	16.1864
	2.8202	3.3604		2.8202	16.2498
	2.8231	3.4824		2.8231	16.2607
	2.826	3.4966		2.826	16.4176
	2.8289	3.4505		2.8289	16.3297
	2.8318	3.5509		2.8318	16.5529
	2.8347	3.2891		2.8347	16.5124
	2.8376	3.432		2.8376	16.565
	2.8405	3.1528		2.8405	16.4456
	2.8434	3.3042		2.8434	16.4122
	2.8463	3.1075		2.8463	16.137
	2.8492	2.9856		2.8492	16.0626
	2.8521	2.8079		2.8521	15.9094
	2.855	2.8271		2.855	15.7656
	2.8579	2.5502		2.8579	15.5038
	2.8608	2.5566		2.8608	15.3273
	2.8637	2.4534		2.8637	15.201
	2.8666	2.4293		2.8666	15.0634
	2.8695	2.2994		2.8695	14.8503
	2.8724	2.2445		2.8724	14.8373
	2.8753	2.3703		2.8753	14.6837
	2.8782	2.2992		2.8782	14.5631
	2.8811	2.2096		2.8811	14.5481
	2.884	2.1462		2.884	14.5431
	2.8869	2.1246		2.8869	14.4444
	2.8898	2.1644		2.8898	14.5315
	2.8927	2.149		2.8927	14.4127
	2.8956	2.0347		2.8956	14.3819
	2.8985	2.0842		2.8985	14.4027
	2.9014	2.1388		2.9014	14.3484
	2.9043	2.1203		2.9043	14.341
	2.9072	2.1301		2.9072	14.3314
	2.9101	2.0608		2.9101	14.3504
	2.913	2.0901		2.913	14.3135
	2.9159	2.0433		2.9159	14.2087
	2.9188	1.9972		2.9188	14.2888
	2.9217	1.9707		2.9217	14.176
	2.9246	1.9111		2.9246	14.2677
	2.9275	1.9914		2.9275	14.2433
	2.9304	2.0198		2.9304	14.2748
	2.9333	2.0997		2.9333	14.2579
	2.9362	1.9943		2.9362	14.2739
	2.9391	2.0102		2.9391	14.3225
	2.942	1.9689		2.942	14.3679
	2.9449	2.0506		2.9449	14.3773
	2.9478	2.0601		2.9478	14.4197
	2.9507	2.0614		2.9507	14.3393
	2.9536	2.0832		2.9536	14.4101
	2.9565	2.0695		2.9565	14.4096
	2.9594	2.1722		2.9594	14.4958
	2.9623	2.2201		2.9623	14.556
	2.9652	2.1437		2.9652	14.541
	2.9681	2.2109		2.9681	14.4667
	2.971	2.3428		2.971	14.7054
	2.9739	2.2596		2.9739	14.7367
	2.9768	2.3396		2.9768	14.7396
	2.9797	2.2889		2.9797	14.7356
	2.9826	2.5015		2.9826	14.9739
	2.9855	2.4241		2.9855	14.8989
	2.9884	2.4416		2.9884	14.8212
	2.9913	2.4264		2.9913	14.8795
	2.9942	2.3141		2.9942	14.7394
	2.9971	2.0812		2.9971	14.5302
