# Supplementary material for: Tailoring vertical phase distribution of quasi-two-dimensional perovskite films via surface modification of hole-transporting layer
Source: Nat Commun. 2019 Feb 20;10:878. doi: 10.1038/s41467-019-08843-5 (PMC6382759; doi:10.1038/s41467-019-08843-5)
Supplement: Supplementary file 2 — Source Data [file 41467_2019_8843_MOESM2_ESM.zip › data source 20190129/figure S9.xlsx]

## Sheet: Sheet1
	the hysterisis of two dimensional perovskite based on BrB-PEDOT:PSS hole transporing layer
	forward			reverse
	voltage (V)	curent density (mA cm^2)		voltage (V)	curent density (mA cm^2)
	-0.1	-16.37		1.2	7.611
	-0.08	-16.37		1.18	6.16
	-0.06	-16.35		1.16	4.746
	-0.04	-16.35		1.14	3.345
	-0.02	-16.34		1.12	1.931
	0	-16.33		1.1	0.4514
	0.02	-16.32		1.08	-1.071
	0.04	-16.3		1.06	-2.666
	0.06	-16.3		1.04	-4.303
	0.08	-16.3		1.02	-5.931
	0.1	-16.26		1	-7.53
	0.12	-16.27		0.98	-9.062
	0.14	-16.27		0.96	-10.49
	0.16	-16.25		0.94	-11.75
	0.18	-16.23		0.92	-12.86
	0.2	-16.22		0.9	-13.76
	0.22	-16.21		0.88	-14.47
	0.24	-16.22		0.86	-14.99
	0.26	-16.2		0.84	-15.37
	0.28	-16.19		0.82	-15.61
	0.3	-16.19		0.8	-15.81
	0.32	-16.19		0.78	-15.93
	0.34	-16.16		0.76	-16.02
	0.36	-16.16		0.74	-16.06
	0.38	-16.16		0.72	-16.1
	0.4	-16.14		0.7	-16.14
	0.42	-16.13		0.68	-16.17
	0.44	-16.12		0.66	-16.17
	0.46	-16.13		0.64	-16.18
	0.48	-16.1		0.62	-16.2
	0.5	-16.08		0.6	-16.19
	0.52	-16.06		0.58	-16.21
	0.54	-16.05		0.56	-16.22
	0.56	-16.03		0.54	-16.22
	0.58	-16.01		0.52	-16.21
	0.6	-16		0.5	-16.22
	0.62	-15.99		0.48	-16.26
	0.64	-15.98		0.46	-16.26
	0.66	-15.97		0.44	-16.25
	0.68	-15.95		0.42	-16.26
	0.7	-15.91		0.4	-16.25
	0.72	-15.86		0.38	-16.27
	0.74	-15.82		0.36	-16.27
	0.76	-15.76		0.34	-16.28
	0.78	-15.69		0.32	-16.27
	0.8	-15.61		0.3	-16.27
	0.82	-15.46		0.28	-16.27
	0.84	-15.27		0.26	-16.29
	0.86	-14.98		0.24	-16.3
	0.88	-14.59		0.22	-16.31
	0.9	-14.08		0.2	-16.32
	0.92	-13.39		0.18	-16.33
	0.94	-12.51		0.16	-16.33
	0.96	-11.43		0.14	-16.32
	0.98	-10.15		0.12	-16.32
	1	-8.705		0.1	-16.33
	1.02	-7.138		0.08	-16.32
	1.04	-5.466		0.06	-16.34
	1.06	-3.735		0.04	-16.36
	1.08	-1.975		0.02	-16.35
	1.1	-0.1999		0	-16.36
	1.12	1.556		-0.02	-16.36
	1.14	3.22		-0.04	-16.37
	1.16	4.792		-0.06	-16.39
	1.18	6.346		-0.08	-16.37
	1.2	7.927		-0.1	-16.37
				--	--
				--	--
				--	--
				--	--
				--	--
				--	--
				--	--
				--	--
				--	--
				--	--
				--	--
				--	--
				--	--
				--	--
				--	--
				--	--
				--	--
				--	--
				--	--
				--	--
				--	--
				--	--
				--	--
				--	--
				--	--
				--	--
				--	--
				--	--
				--	--
				--	--
				--	--
				--	--
				--	--
				--	--
				--	--
				--	--
				--	--
				--	--
				--	--
				--	--
				--	--
				--	--
				--	--
				--	--
				--	--
				--	--
				--	--
				--	--
				--	--
				--	--
				--	--
				--	--
				--	--
				--	--
				--	--
				--	--
				--	--
				--	--
				--	--
				--	--
				--	--
				--	--
				--	--
				--	--
				--	--
				--	--
